# Supplementary material for: Questionable utility of digoxin in left-ventricular assist device recipients: A multicenter, retrospective analysis
Source: PLoS One. 2019 Nov 25;14(11):e0225628. doi: 10.1371/journal.pone.0225628 (PMC6876793; doi:10.1371/journal.pone.0225628)
Supplement: S1 File — Identified raw data set utilized for all analyses. (XLSX) [file pone.0225628.s001.xlsx]

## Sheet: Sheet1
SRn	ageimplant	gender	BMIimplant	Race	Cmtype	lvadindication	INTERMACSprofile	DeviceType	rdeviceonlvad	icdvscrt	indicationrdevice	singlevsdual	Rhythm	PR	QRS	QTC	STelevation	STdepression	Tinversion	LVH	BBB	PreVADLVEF	PreVADLVEDD	PreVADLVESD	Prerdevice_AA	AfibBurdenprevad	Prerdevice_VA	VTpreLVAD	PreLVADICDshocks	PreLVADATPtherapies	prebiVpacing	preRVpacing	Atrialpacing	Pacingmode	LowerRATE	Upperrate	Vfzonert	VTZonert	COPD	PulmHTN	OSA	PEDVT	CAD	HTN	DM2	HLD	CVA	CKD	Smoke
1	76	1	23.6	0	1	1	4	1	0	1	1	2	1	166	144	583	0	0	0	n	2	23	7.3	6.6	0		1	16	1	1		0	94	AAIR	60		230	180	1	1	0	0	1	0	0	0	0	1	1
2	77	1	24.7	0	1	1	4	1	0	1	0	2	1	280	180	600	0	0	0	n	1	12	7.1	6.2	0		0		0	0		1	16	AAIR<->DDDR	60	115	188	150	0	0	1	0	1	0	0	1	0	0	1
3	70	1	35.6	0	1	1		1	0	1	1	2	0	124	98	467	0	0	3	n	0	13			0		1	14	1	0		1	4	AAI<->DDD	60	130	188	162	0	0	1	0	1	1	1	1	0	1	1
4	61	1	29.7	0	0	2		1	0	1	1	1	6		96	497	0	0	0	n	0	17	6.4	5.7	1		1												0	0	0	1	0	0	0	1	0	0	0
5	54	1	31.5	0	0	2	6	1	0	1		2	7		160	595	0	0	0	n	4	23	5.6	4.6	1		1		0	0							220	180	0	0	1	0	0	0	0	1	0	0	0
6	71	1	23.4	0	0	1	3	2	0	1	0	2	6		150	480	0	0	0	n	4	12	5.7	5.8	1	1	0		0	0		2	88	AAIR <-> DDDR	80	130	188		0	0	1	0	0	0	0	0	0	0	1
7	59	1	35.2	0	1		4	1	0	1	0											43	6	5.2	0		0		0	0	100		100	DDDR	70	120	182	162	0	0	1	0	1	0	1	1	0	0	1
8	56	1	26.5	0	0	1	4	1	0	1	0	1	0	170	130	198	0	0	0	n	3	13	6.8	6	1		1	142	0	0		1		VVI	40		240	200	0	0	0	0	1	0	0	0	0	0	1
9	67	1	28.8	0	0	2	5	1	0	1	0		4	170	120	540	0	0	0	n	4	33	6.6	5.7	1	1	1	16	0	0	98		67	DDD	80	130	214		0	1	0	0	0	0	0	1	0	1	1
10	62	1	31.4	0	1	2	2	1	0	1	1	2	0	200	116	460	0	0	0	n	0	10	7.7	6.4	1	10	1	8	1	1		64	51	DDDR	70	130	188	150	0	0	0	0	1	1	1	1	0	0	0
11	84	1	32.2	0	1		4	1	0	1	1	2	3	180	162	600	0	0	0	n	4	13	7.3	6.4	0		1	97	1	1		97	100	DDDR	70	95	182	100	0	0	0	0	1	1	1	1	0	0	1
12	42	1	20.4	0	0	1	1	1	0	1	1	1	0	168	76	507	0	0	0	n	0	12	7.8	7.2	1		1		1			0		VVI	40	110	240	187	0	0	0	0	0	0	0	0	0	0	1
13	76	1	24.9	1	0	1	5	1	0	1	0	1	0	236	104	425	0	0	3	n	0	17	6.3	6.1	1		1	5	0	0		1		VVI	40		220	180	0	0	1	0	1	1	1	1	0	1	1
14	46	2	33.7	1	0	2	4	1	0	1	1	1	0	160	94	500	0	0	0	n	0	25	6.3	5.7	0		1	289	1	0		0		VVI	40		220	180	0	0	1	0	0	1	1	1	0	0	1
15	74	1	30.3	0	1	1	5	1	0	1	1		5	120	220	670	0	0	0	n	4	23	6.4	5.7	1	50	1	77	1	1	92		0	VVIR	70	130	180	160	0	0	1	0	1	1	1	0	0	1	0
16	54	1	21.5	0	0	2	2	2	0	1	1	2	3	144	146	600	0	0	0	n	4	17	6.6	6.2	1	1	1	186	1	1		79	71	DDD	80	120	220	190	0	1	0	0	0	0	0	0	0	0	0
17	51	2	22	1	1	2	3	1	0	1	1	1	0	140	74	508	0	0	0	n	0	13	5.8	5.3	1		1	37	0	1		0		VVI	40		188		0	0	0	0	0	0	0	0	0	0	1
18	57	1	28.5	1	0	2	5	1	0	1	0	1	0	120	56	565	0	0	0	n	0	12	7.8		0		0		0	0		0		VVI	40		182		0	1	0	0	1	0	0	1	0	0	0
19	75	1	19.6	0	0	1	5	1	0	1	1	1	8		164	644	0	0	0	n	4	7	9.7	8.6	1		1	17	1	1	99			VVIR	90	120	188		0	0	1	0	0	1	0	1	0	0	0
20	77	1	18.1	0	1	1	4	2	0	1	0	2	3	160	160	600	0	0	0	n	4	13	6.5	5	0		1	7	0	0		0	0	VVI	40		240	155	0	0	0	0	1	0	0	1	0	0	1
21	66	1	29.2	0	0	2	4	1	0	1	1	2	6		108	500	0	0	3	n	0	23	5.8	5.1	1	10	1	80	0	1		8	95	DDD	60	95	250	170	0	0	0	1	1	0	1	1	0	1	1
22	64	1	31.5	0	0	2	5	1	0	1	1	2	3	180	200	640	0	0	0	n	4	16	8.3	8	1	1	1	124	1	1		13	100	AAIR<->DDDR	90	105	182	130	0	0	1	0	1	0	1	1	0	0	1
23	69	1	29.5	0	0	1	3	2	0	1	1	2	0	176	154	500	0	0	0	n	3	10	6.6	6.6	1	1	1	404	0	1		0	0	AAI<->DDD	50	130	200	167	1	0	1	0	1	1	1	1	0	0	1
24	32	1	30.9	0	0	2	2	1	0	1	1		5	154	114	537	0	5	0	n	4	7	7.5	7.2	1	1	1	112	1	1	96		42	DDDR	80	120	200	146	0	0	0	0	0	0	0	0	0	0	0
25	60	1	22.1	0	1	2	2	1	0	1	0	2	0	150	162	622	0	0	0	n	0	13	7.1	5.4	1		1	6	0	0		0		VVIR	40		188	167	0	0	0	0	1	1	0	1	0	0	1
26	57	1	30.8	0	1	1	3	1	0	1	0	2	1	150	100	557	0	0	0	n	0	27	7.5	6.4	1	89	0		0	0		5	0	DDDR	70	130	188		0	0	1	0	1	0	1	1	0	1	0
27	64	1	34.1	1	1	2	5	1	0	1	0	1	6		134	473	0	0	0	n	3	15	7	6.1	1		1	2000	0	0		0		VVI	40		250	170	0	1	1	0	1	1	1	1	0	0	0
28	64	1	27.4	1	0	2	4	1	0	1	1	2	0	202	102	484	0	0	0	n	0	11	6.1	5.8	1	1	1	45	0	1		1	9	AAI<->DDD	60	130	188	176	0	0	0	0	0	1	1	0	0	1	1
29	55	1	30	1	1	2		1	0	1	0	2	1	126	78	466	0	0	0	n	0	23	5.9	5.3	1	1	1	5	0	0		5	9	DDDR	70	130	188	167	0	0	1	0	1	1	1	0	0	0	0
30	44	1	37.1	2	0	2	3	1	0	1	1	2	0	142	98	489	0	0	0	n	0	12	8.3	7.5	1		1	631	1	1				DDD	80	130	230	160	0	0	0	0	0	0	1	0	0	0	0
31	44	1	25.3	2	0			2	0	1	1	1	0	140	86	420	0	0	0	n	0	8	8.7	8.2	0		1	2300	1	1		0		VVI	40		220	200	0	0	1	0	0	1	0	0	1	0	0
32	78	1	30.3	1	0	1	2	1	0	1	0	2	0	218	128	566	0	5	1	n	2	7	6.8	6.6	0		1	15	0	0		1		VVI	40		240	180	1	0	1	0	0	1	1	0	0	1	1
33	30	1	44.2	2	0	2	3	1	0	1	0	1	0	138	84	400	0	0	0	n	0	12	8.8	7.8	0		1		0	0		1		VVI	40		193		0	0	1	0	0	0	0	0	0	0	0
34	72	1	24	1	0	1	1	1	0	1	1	2	3	260	200	690	0	0	0	n	4	13	7.8	6.5	1	1	1	293	1	1		1	39	DDDR	70	90	182	150	0	0	0	0	0	0	1	0	0	1	0
35	60	1	35.7	1	0	1	6	1	0	1	1	2	0	164	98	476	0	0	3	n	0				0		1		1			6	0	DDD	40	130	200	180	0	0	0	0	0	1	1	1	0	1	1
36	59	1	21.4	1	1	2	2	1	0	1	1	2	1	122	172	511	0	0	3	n	3	12			0		1	2769	1	1		1	99	AAI<->DDD	70	100	182	107	0	0	1	1	1	1	0	1	0	0	1
37	54	1	43.2	1	1	1		1	0	1	1	2	2	120	180	680	0	0	0	n	4	13	6.8	6.6	1	1	1	911	1	1		1	6	DDD	60	120	200	170	1	0	1	1	1	1	1	1	0	1	1
38	67	1	30.9	1	0	1	3	1	0	1	1	2	0	120	86	517	0	0	0	n	0	27	6.8	6.1	1	99	1	3	0	1		90	1	DDDR	80	110	182		0	0	1	0	0	1	1	1	0	1	1
39	35	1	36.3	2	0	1	3	1	0	1	1	2	0	136	82	518	0	0	0	n	0	13	7.2	6.3	0		1	1300	0	0		1	1	DDD	50	145	230	165	0	0	0	0	0	0	1	0	0	1	0
40	57	1	21.3	2	1	2	3	1	0	1	1	1	0	94	66	490	0	0	0	n	0	17	6.5	5.6	0		1	281	0	1		3		VVI	80		220	180	0	0	0	0	1	0	0	0	0	0	0
41	61	1	23.4	2	0	2	6	1	0	1	1	2	0	160	80	491	0	0	1	n	0	18			1	1	1		1	1		17	98	AAIR<->DDDR	80	140	182		0	0	0	0	1	0	0	1	0	0	1
42	18	1	25.5	1	0	2	4	1	0	1	1	1	0	140	78	433	3	0	0	n	0	20	8.7	7.7	0		1	10	1	0		2		VVI	50		214		0	0	0	0	0	0	0	0	0	0	0
43	28	1	32.4	2	0	2	2	1	0	1	0	1	0	148	88	478	0	0	0	n	0	18	7.3	6.7	0		1	1	0	0		0		VVI	30		188		0	0	1	0	0	0	0	1	0	0	1
44	25	2	22.6	0	2	1	2	1	0	1	0	2	1	156	112	440	2	0	1	n	0	20			1	1								AAIR<->DDDR	80	150			0	0	0	0	0	0	0	1	0	0	1
45	55	1	16.7	0	1	1	4	1	0	1		2	1	140	88	530	0	0	0	n	0	33	6.3	5.2	1		1					1	1	AAIR<->DDDR	50	130	200	167	1	0	0	0	1	0	0	1	0	0	0
46	58	1	22.3	0	0	2	1	1	0	1		2	3	180	160	370	0	5	0	n	4	20			1								8	DDD	90	130			1	0	0	0	0	1	0	1	0	0	1
47	34	1	28.5		1	2	1	1	0	1	1	2	0	110	82	480	0	0	0	n	0	23	5.9	5.1	1	1	0	0	0	0		1	1	AAI<->DDD	60	130	188		0	0	0	0	0	1	0	0	0	0	1
48	62	1	33.5	0	1	2	6	1	0	1	1	2	0	190	150	480	0	0	0	n	3	13	8.6		1	1	1	1				2	1	AAI<->DDD	50	120	188		0	0	0	0	1	1	0	1	0	0	0
49	67	1	25.5	0	1	2	2	1	0	1		1	6		96	450	0	3	3	n	0	13	7.9	7.2	1							4		VVI	40				0	1	0	0	1	1	0	0	0	0	1
50	76	1	22.7	0	1	1	4	1	0	1	1	2	1	180	124	476	0	0	3	n	3	13	6.1	5.8	0		1		1					AAIR<->DDDR	60	120	188		0	0	0	0	1	1	1	0	1	0	1
51	51	2	38.4	0	1	2	5	1	0	1	0	1	0	150	118	430	0	0	0	n	0	23	5.8		0		1	47	0	0		0		VVI	40		222	182	0	0	0	0	1	1	0	1	0	0	1
52	44	1	27.2	1	1	2	2	1	0	1	1		0	160	120	480	0	0	3	0	0	13	10	9.4	1	1	1	78		1		1	1	AAI<->DDD	60	120	188		1	0	1	0	1	1	1	0	0	1	0
53	17	1	37	0	0	2	1	1	0	1	0	2	0	200	122	400	0	0	3	n	2	22	8.1	6.8	0		0	0	0	0		1	1	AAI<->DDD	50	130	222		0	0	1	0	0	0	0	1	0	0	0
54	60	1	23.9	1	1	2	1	1	0	1		1	0	166	134	440	0	0	3	n	3	12	7.3	6.5	0							0		VVI	40		188		0	0	0	0	1	1	0	1	0	0	0
55	44	1	43.4	0	1	2	6	1	0	1		2	0	200	114	478	0	0	3	n	0	12	7.3		0		1	16				1		VVI	40		188	167	0	0	0	1	1	1	0	1	0	0	1
56	52	2		0	0	1	5	1	0	1	1	2	1	120	108	525	0	0	0	n	0	18	6.1		1	1	1	133	0	1		1	30	AAIR<->DDDR	75	120	188	143	0	0	0	1	0	1	0	0	0	0	0
57	60	1	33.8	0	1	2	6	1	0	1	1	2	0	216	74	430	0	0	0	n	0	28			1	1	1	46	1	1		0	3	AAIR<->DDDR	60	120	182	140	0	0	0	0	1	0	0	1	0	0	0
58	38	2	42.6	1	0	1	4	1	0	1			6		140	524	0	0	0	0	3				0									VVI	50		200	171	0	0	0	0	0	0	0	0	1	1	1
59	44	1	41.7	0	1	1	3	1	0	1	0	2	6		78	534	0	0	0	n	0	18			1	29	0	0	0	0		0		VVI	40		188		0	0	1	0	1	1	0	1	0	0	0
60	42	2	32.1	0	0	2	4	1	0	1	1	2	0	120	98	530	0	0	0	n	0	28			1	1	1	50	1	1		98	5	DDD	50	125	220	170	0	0	0	1	1	0	0	0	0	0	1
61	56	1	41.3	0	2	1	1	1	0	1	1	2										25			1	1	1	417	1	1		95	43	DDD	100	130	200	171	0	0	1	1	1	1	0	0	0	1	1
62	62	1	20.7	2	0	2	6	1	0	1		2										13	7.2	6.8	1	100	1					33	1	AAI<->DDD	50	140	194		0	0	0	0	0	0	0	1	0	0	1
63	65	1	34.4	0	1	1	5	1	0	1	1		4	140	180	640	5	0	5	n	4	17.5			1	3	1	28	1	0	97		80	DDDR	70	120	220	200	1	0	1	0	1	1	1	0	0	1	1
64	62	2	34.3	0	0	2	3	1	0	1	0		5	200	100	570	0	0	5	n	4	17.5	7.1	6.5	1	1	0		0	0	98		49	DDDR	70	130	188		0	0	1	0	0	1	1	0	1	1	0
65	18	1	22.1	1	0	2	2	1	0	1	0	1	0	180	124	468	0	0	0	n	0	17	6.9	5.3	0		1	6	0	0		0		VVI	40		182		0	0	0	0	0	0	0	0	0	1	0
66	48	1	34.1	0	1	1	5	1	0	1	0	2	0	180	100	480	0	0	5	n	0	17	6.8	4.5	1	1	1	8	0	0		12	0	DDD	60	135	200	180	0	0	0	0	1	1	1	1	1	1	1
67	57	1	27.7	0	1	2	7	1	0	1	0	1	0	146	122	490	0	0	0	n	0	17			0		1	19	0	0		1		VVI	40		220	180	0	0	0	1	1	0	0	0	1	1	0
68	49	1	31.3	0	0	2	6	1	0	1	0	2	0	150	128	550	3	0	0	n	0	13	6.5	6.3	0		1	3	1			0		VVI	40		200	182	0	1	0	0	0	1	1	1	0	0	1
69	32	1	28	2	0	2	6	1	0	1	0	2	0	186	104	445	0	0	3	n	0	13	7.8	6.8	0		1	1	0	0		0		VVI	30		200		0	1	0	1	0	0	1	0	1	0	1
70	44	1	25.7	0	1	2	4	1	0	1	1		4	200	140	490	0	0	3	n	4	12.5	8.2	7.4	1	1	1	3	1		98		8	DDDR	60	130	214		0	1	0	1	1	1	0	0	0	0	0
71	27	2	39.1	0	0	1	6	1	0	1	1	1	0	126	98	570	0	0	3	n	0	13	7.9	7.2	0		1	20	1	1		0		VVI	40		188	182	0	0	0	0	0	0	0	0	0	0	1
72	73	1	25.8	0	1	1	5	1	0	1	0	1	0	128	180	500	0	0	0	n	3	22	7.3	7	0		1	18	0	0		1		VVI	40		162		1	0	0	1	1	1	0	0	0	0	1
73	73	1	25.8	0	1	1	6	1	0	1	1	1	0	200	156	520	0	0	0	n	1	13	8		1		1	6	0	1		6		VVI	40		220	170	0	0	0	0	1	0	0	1	1	0	1
74	67	1	28.7	0	1	2	2	1	0	1	0	1	7		174	540	0	0	0	n	4	18	6.5	5.7	1		1	1	0	0				n/a					0	1	1	0	0	1	1	1	0	1	1
75	82	2	18.8	0	1	1	5	1	0	1		2	2	180	182	600	0	0	0	n	4	5	8.2	7.6	0									n/a					0	1	0	0	1	0	1	0	0	0	1
76	70	1	21.5	0	1	1	6	1	0	1	1	2	3	190	190	660	0	0	0	n	4	12	8	6.8	1	1	1	296	1	1		25	52	DDDR	60	110	220	140	0	1	0	0	1	0	0	1	0	0	0
77	69	1	24.8	0	0	2	5	1	0	1	0		4	180	162	630	0	0	0	n	4	12.5	7.7	7	1	1	1	7	0	0	92		0	DDD	50	150	220	190	0	1	1	0	1	1	0	1	1	0	1
78	20	2	19.2	2	0	2	2	1	0	1		1	6		84		0	0	3	n	0	10			0														0	0	0	0	0	0	0	0	0	0	0
79	59	1		0	1	2	4	1	0	1	1	2										13	8.9	8.4	1	1	1	1574	1	1		98	99	DDD	80	100	190	140	1	0	1	0	1	0	1	1	0	0	1
80	55	1	27.8	0	1	2	5	1	0	1	1	2										12	10	9.8	1	1	1	1	1	0		0		VVI	40		240	130	0	1	0	0	1	1	0	0	0	1	1
81	59	1	29.4		1	2	5	1	0	1	1	1	0	100	160	650	0	0	0	n	3				0		1	1	1	0		14		VVI	40		188		0	0	0	0	1	1	1	1	0	0	0
82	72	1	38.2	0	1	1	2	1	0	1	1	2	2	180	136	480	0	0	0	n	4	43	7.5		1		1	13	1	1		25	1	DDD	60	120	220	180	1	0	1	0	1	1	1	1	0	1	1
83	70	1	30.7	0	1	1	2	1	0	1	1	2	0	240	162	565	0	0	0	n	1	8	5.7		1	1	1	23	1	1		1	0	AAI<->DDD	60	120	171	130	0	0	1	0	1	1	0	0	0	0	1
84	46	2	37.8	0	0	1	3	2	0	1	0	2										17			1	1	1	0	0	0		21	95	DDDR	80	110	240	200	1	0	1	0	1	0	1	0	1	1	1
85	62	2	27.6	1	0	2		1	0	1		2													0														0	0	1	0	1	1	0	0	0	1	1
86	61	1		1	1	1		1	0	1		1													0														0	0	0	0	1	1	0	1	1	1	1
87	44	2		1	0	2		1	0	1		2													0														1	0	1	0	1	1	1	0	1	0	1
88	36	1	28.8	1	0	1		1	0	1	0	1	0	184	140	653	0	0	0	y	3	15	8	7.5	0		1	1	1										1	1	1	1	0	1	0	0	0	1	1
89	77	1	26.1	0	1	1		2	0	1	0	2	3	238	168	574	2	1	5	n	4	11	7.9	6.8	0		0	0	1										0	1	0	0	1	1	1	1	0	1	0
90	45	2	28.4	0	1	2	2	1	0	1	0	1	0	234	110	462	0	1	3	n	0	10	6.4	6	0		0	0	0										1	1	0	0	1	1	1	1	0	0	1
91	59	1	27.9	0	1	2	4	1	0	1	0	1	0	202	150	499	0	0	5	n	2	20	6.6	5.8	0		1						50		60	120	220	180	0	0	0	0	1	1	1	1	0	0	1
92	65	1	24.1	0	1	1		1	0	1	0	2	0	148	100	476	0	3	1	y	0	10	6.7	6	0		0	0	0										1	0	0	0	1	1	0	1	0	0	1
93	54	1	35.5	0	1	2		1	0	1	0	1	0	248	106	429	0	0	0	y	0	15	9	8.6	0		0	0	0										0	1	0	0	1	1	1	1	0	0	1
94	61	2	35.8	1	1	2		1	0	1	1	2	0	240	200	530					0	10	6.9	6.1	0		1	1	1	1				DDD	60	120	200	181	0	1	1	0	1	1	1	1	0	0	1
95	55	1		1	1	1	2	1	0	1	0	1	0	208	116	504					0	20	7	6.5	1		0	0	0										0	1	0	1	1	1	1	1	0	1	0
96	42.2164	1	37	1	0	2	3	1	0	1	0	1	0	216	172	539	0	5	5	n	2	22	6.8	6	0			0	0	0		100		VVI	60		190	160	0	0	1	1	0	0	0	1	0	1	1
97	61.0274	1	38	0	1	1		1	1	1	1	2										17	4.9	4.5	0														0	0	0	0	1	1	0	1	0	1	1
98	51	2	49.8	1	0	1	3	1	0	1	0	1	0	160	98	470	0	0	5	y	0	15	7.1	6.7	0		1	17		1		1			40		210	170	0	1	1	0	0	1	1	1	0	0	1
99	36	1	25.2	1	0	2	1	1	0	1	0		0	163	104	495	0	0	5	n	3	10	7.7	7.5	0		0												0	0	0	0	0	0	0	0	0	0	1
100	31	2	44.1	0	0	2	3	2	0	1	0	2	1		83	431	0	0	5	n	3	10	6.8	6	0	1	1	1	1	1					40		230	180	0	1	1	0	0	0	0	1	0		0
101	37	1	28.1	1	0	1	3	1	0	1	0	1	0	180	116	520	0	5	5	n	0	10			0		1	1	1	1		1		VVI	40		200		0	0	0	0	0	1	0	0	0	1	1
102	35.5	1	21.6	0		1		1		1			0	176	170	500	0	0	0	y	1	15	7.8	7.1	0														0	0	0	0	0	0	0	0	0	0	1
103	40.9	1		0	1	1		1		1			0	146	98	477	0	3	2	n	0				0														1	0	0	0	1	1	0	1	0	0	1
104	37.1	1	28.9	1		2		1	0	1			0	194	168	544	0	0	2	n	2	10	9.2	8.1	0														0	0	0	0	0	1	0	1	0	1	0
105	71	1	32.2	3	1	2		2	0	1	0	2	1	200	124	412	1	0	2	y	3	18	7.6	6.5	1		0	0	0										1	1	1	0	1	1	1	1	0	0	1
106	53	1	33	0	1	1	6	1	0	1	0	2	0	160	86	406	0	0	0	n	0	10	6.5	6	0		0	0	0										0	1	1	0	1	1	0	0	0	0	1
107	67	1	25.7	0	0	1	2	2	0	1	0	2	6		110	507	0	3	3	n	0	15	7.4	6.8	1		0	0	0										0	1	1	0	0	1	1	0	1	0	0
108	58	1	35.4	0	1	2	1	1	0	1	0	1	0	184	114	464	3	0	3	n	1	17	6.3	5.8	0		0	0	0										1	0	0	0	1	1	1	1	0	0	1
109	55.1123	1	29.1	1	1	1	3	1	0	1	0	1	0	140	98	462	0	5	0	n	0	18	5.9	5.6	0	100		0	1	0		100		VVI	40		200	150	0	1	0	1	0	1	0	1	0	1	1
110	63	1	27.3	0	1	1	4	2	0	1	0	2	0	283	158	558	0	2	5	n	2	10	6.6	6.2	1		1	20	1						80	100	240	141	0	0	0	0	1	0	0	0	0	1	0
111	41.1205	1	24.9	0	0	2	2	1	0	1	0	1	0	186	116	452	0	5	5	y	0	17	7.7	7.2	0			0	0	0		2		VVI	40		230	160	0	1	1	0	1	1	0	1	0	0	0
112	53.9534	1	22.7	2	1	2	3	1	0	1	0	1	6		110	435	0	5	5	y	0	11	7.5	7	0	100		0	0	0		1		VVI	40		187		1	0	0	0	0	1	1	1	0	1	1
113	51	1	26.2	0	0	1	3	1	0	1	0	2	0	172	104	515	0	5	5	n	2	12	6	5.5	0			0	0	0		0		DDD	60	130	200	171	0	1	0	0	1	1	0	1	0	1	1
114	44	1	37.6	0	1	2		2	0	1	0	2	0	190	102	432	0	0	0	n	0	20	6.8	4.1	0		0	0	0										0	0	1	0	1	1	1	1	0	1	1
115	68.5	1		0	1	1		1	1	1			0	132	88	459	0	0	0	n	0	25	5.9	5.2	0														0	0	0	0	1	1	1	0	0	0	0
116	49	1		1	0	1		2	0	1	0	1	0	218	119	512	0	0	5	n	0	10	8.5	7.7	0		0	1	1										1	1	1	0	0	1	1	0	0	1	1
117	51	2	33.7	0	0	2		1	0	1	0	2	0	140	110	517	0	0	0	y	0	10	6.4	5.9	1		0	0	0										0	1	0	0	0	1	0	0	0	0	1
118	72	1	26.4	0	1	1	2	1	0	1	1	2	3	136	148	615	0	0	0	n	4	17	5.6	5.5	1		0	0	0										1	1	0	0	1	1	0	1	0	0	0
119	53	1	25.1	0	1	1	7	1	0	1	0	2	0	158	118	443	3	0	0	n	0	30	6.5	5.8	0		0	0	0					AAIR->DDDR	80	130	207	171	0	1	0	0	1	1	1	1	1	1	1
120	64	1	18.8	1	0	2	3	2	0	1	0	1	0		90	480	0	0	5	n	3	10	4.6	4.2	0		0												0	1	0	0	0	1	1	0	0	0	0
121	68	2	26.3	0	0	1	3	2	0	1	0	2	6		168	479	0	3	5	n	2	15	7.3	6.4	1		1	1	0	0		26	32		70		214	190	0	1	0	0	1	0	1	1	0	1	0
122	57	1	29.5	0	1	1	3	1	0	1	0	2	6		146	540	0	0	5	n	1	15	8.5	7.5	1		1		1								188		1	1	0	0	1	1	1	1	0	1	1
123	62	1	30.6	0	0	2	1	2	0	1	0	2	0	221	96	450	0	0	5	n	3	10	7	6.2	0		1	2	0	0									0	1	0	0	0	1	1	0	0	1	0
124	42.2301	1	36.8	1	0	1	4	1	0	1	0	2	0	120	90	430	3	0	0	n	0	15	6.9	6.1	0			0	0	0		99		AAI<-->DDD	60	140	200	176	0	1	1	0	1	1	1	1	0	1	1
125	62	2	27.3	0	0	1	4	1	0	1	0	2	3	216	144	463	0	0	5	n	4	10	7	6.5	1	1	1	3	0	1		99	56		50	120	200	133	0	1	0	0	0	0	0	0	0	0	0
126	32	1	44.1	1	0	1		1	0	1	0	2	0	172	100	401	0	0	5	n	0	20	8.1	7.9	1		0	0	0										0	1	1	1	0	1	1	1	0	1	0
127	65	1	25.1	0	1	1		1	0	1	0	1	2	128	220	563	0	0	1	n	4	20	6.8	6	0		0	0	0										0	0	0	1	1	1	1	1	0	0	1
128	74	1	23.6	0	0	1	1	1	0	1	0	2	6		114	472	0	0	3	n	3	20	7.1	5.7	1		1	0	0										0	1	0	0	0	0	0	1	0	1	1
129	61	2	38.8	0	0	1	2	1	0	1	1	1	6		83	447	0	0	5	n	0	15	6.3	5	0		1	4	1			1	1		50	120	231	150	1	1	1	0	0	0	0	0	0	0	1
130	49	2	26.3	1	0	2	3	2	0	1	0		0	208	128	489	0	0		n	1	10			0		1	0	0	0		0			40		180		0	1	0	0	0	1	1	1	0	0	1
131	69	1	20.7	1	1	1	3	1	0	1			6		86	452	2	0	3	n	0				1		1	0		0					40		230	175	1	1	0	0	1	0	0	0	0	1	1
132	61	1	22.2	1	1	1		1	0	1	0	2	6		110	483	3	0	0	n	0	10	5.6	5.1	1		0	0	0										1	0	0	1	0	1	0	0	0	1	1
133	18	1	30.1	0	0	1		1	0	1	0	1	0	154	120	423	1	0	1	n	3	10	8.3	7.5	1		0	0	0	0									0	0	0	0	0	0	0	0	0	0	1
134	60	1	31.9	0	1	2	2	2	0	1	1	1	0	186	88	436	0	0	5	n	0	15	6.7	5.6	0		1	1	0			0	0	VVI	60		210	170	1	1	1	0	1	1	1	1	0	1	1
135	53.7	1		0	0	2		1		1			0	206	114	456	0	0	5	n	0	25	6.6	6	0														0	0	1	0	0	1	1	1	0	0	0
136	51	1	31.1	1	0	2		1	0	1	0	2	0	222	134	474	0	0	0	n	3	25	8	7.4	0		0	0	0										0	1	0	0	0	1	0	0	0	1	0
137	56	1	36.7	0	1	2	3	1	0	1	0	1		118	194	538	0	0	5	n	4	25	5.9	5.2	0		0												0	0	0	0	1	1	1	1	0	1	1
138	65.2	1	26.2	0	0	1	3	1	0	1	0	1	6		112	459	0	5	5	y	1	13	7.1	6.4	0	100		0	0	0		100		VVI	40		200	170	1	0	1	0	1	0	1	1	1	1	1
139	51.1699	1	27.2	2	0	1	1	1	0	1	0	2	6		106	498	0	3	3	n	3	10	8.2	7.4	0			1	0	0		100		VVI	60		222	171	0	1	0	0	0	1	1	1	0	0	1
140	64.4274	2	33.3	1	1	1	2	1	0	1	0	2	0	168	84	495	0	5	5	n	0	18	5.8	5.5	0	0		0	0	0		2		DDD	50	130	200	171	0	1	0	1	1	1	1	1	1	1	1
141	24	1	40	1	0	2	7	1	0	1	0	1	0	156	92	414	0	0	5	n	0	20	8.3	7.7	0		0	0	1										0	1	1	0	0	0	0	0	0	0	0
142	64	2	45.2	1	1	2	1	2	0	1	1	1	0	204	176	489	0	0	0	n	1	25	6.2	5.5	0		1	3	1	1									0	1	0	0	0	1	0	0	0	1	0
143	39	1	49.6	1	0	1	2	2	0	1	0	1	0	186	98	474	0	0	5	n	3	10	6.6	5.6	1		0	0	1	3		1							0	1	1	0	0	1	0	1	0	0	0
144	40	1	30	0	2	2		2	0	1			0	148	100	462	0	5	5	n	0	15	7.7	7.6	0														0	0	0	0	0	0	0	0	0	0	1
145	33.2	1	28	0		1		1		1			0	192	114	499	0	0	2	n	3	10	8.5	8.1	0														0	0	0	0	0	0	0	0	0	0	1
146	64	1	37.2	0	1	2	2	1	0	1	0	2	0	250	120	478	0	3	3	n	1	25	6.9	5.6	0		1	1	1										0	1	1	0	1	1	1	1	0	1	0
147	47	1	26	2	0	2		1	0	1	0	2	0	220	142	470	0	0	3	n	3	15	7.5	7	0		0	0	0										0	1	0	0	0	1	1	1	0	0	0
148	34	2	25.5	0	0	2	2	1	1	1	0	1	0		132	418	0	0	5	n	0	10	6.5	6	0		0	0	0	0									0	0	0	1	0	0	0	0	0	0	1
149	46	1	36.7	0	1	2	4	1	0	1	0	2	0	204	128	454	2	0	5	n	3	20	6	5.8	1		0		0						80	130	200	133	1	1	1	0	1	1	1	1	0	0	0
150	62.1699	1	34.9	1	1	1		1	0	1	0	1										20	6.6	5.4	0														0	1	0	0	1	1	1	1	0	0	0
151	58	1	26.3	0	1	2	3	2	0	1	0	1	2	68	204	585	0	0	0	n	4	15	5.5	4.7	1	1	1	4	0	0		100	58		60	130	207	133	0	1	0	0	0	1	1	1	0	0	0
152	48	1	19.6	1	0	1	1	1	0	1	0	1	0	120	136	504	0	5	5	n	3	10	7.5	7.2	0			0	0	0		0		VVI	40	110	200	171	0	0	0	0	0	0	0	0	0	0	0
153	41	2	25.2	0	0	2	1	2	0	1	0	2	0	254	188	482	0	0	5	n	3	20	7.4	6.5	0		1	0	0	0					80	120	200	182	0	1	0	0	0	0	0	0	0	0	0
154	53	1	26.9	1	0	1	3	1	0	1	0	1	0	160	98	490	0	0	5	n	0	18	6.4	6.2	0			0	0	0		100		VVI	40		230	190	1	0	0	1	1	1	0	0	0	1	1
155	59	1	24	1	0	2		2	0	1	1	2	0	174	128	503	0	2	0	n	3	10	6.7	6.3	0		1	10	1										0	1	0	0	0	1	0	0	0	0	1
156	70	1	30.3	2	1	1	2	1	0	1			4	206	212	604	0	5	5	n	4	15	9.2	8.6	0		1	6	1	1		98	100	DDDR	60	120	220	130	1	1	1	0	1	1	0	1	1	1	1
157	52	1	34.9	1	0	2	3	1	1	1	0	2	0	158	96	477	0	0	5	n	3	10	6.8	6.6	0		1								50	130	200	170	0	1	0	0	0	1	1	0	0	0	0
158	63.8	1	31.1	0	1	2		2		1			0	168	122	470	1	0	5	n	3	20	7	6.1	0														0	0	1	0	1	1	0	1	0	0	0
159	70	1	31.7	0		1		2	1	1	0	1	6		112	439	0	2	5	n	0	20	7.4	6.3	0														1	0	1	0	1	1	0	1	1	1	0
160	71	1	31.7	0		1		2	1	1	0	1	6		112	439	0	2	5	n	0	20	7.4	6.3	0														1	0	1	0	1	1	0	1	1	1	0
161	59	1	33.2	0	0	2	3	1	0	1	0	1	1	206	98	526	0	0	3	n	3	10			0		1	0	0	0		3	95		70	120	214	167	0	1	0	0	0	0	0	1	0	1	0
162	64	2	27.6	0	0	2	2	1	0	1	0	2	0	198	140	495	3	0	0	n	3	25	7.1	6.6	0		0	0	0				0	DDD	95		200	162	0	1	0	0	0	1	0	1	0	0	0
163	62	1	31.8	0		2	1	2	0	1	0		3	80	200	561	0	0	0	n	4	15	6.5	5.8	1	100	1	19	1	1		94	99		70	130	240	170	1	0	0	0	0	1	1	1		1	0
164	39.1699	2	54.3	1	0	1	4	1	0	1	0	1	0	194	124	498	0	5	0	y	0	10	8	7.7	0			6	1	0		1		DDI	40		188	171	0	1	0	1	1	1	0	1	1	1	1
165	68.0329	1	27.8	0	1	1	2	1	0	1	0	1										23	7.1	6.4	1	100		0	0	0		23		VVI	60		171	171	1	0	0	0	1	1	1	1	0	1	1
166	39.9918	1	44.5	2	0	1	2	1	0	1	0	1	0	156	100	491	0	5	5	n	0	12	7.3	6.1	0		0	0	0	0		0		VVI	40		200	136	0	0	1	0	0	0	0	0	0	0	0
167	62	1	22.3	0	1	2		2	0	1	0	1	0	166	104	500	0	0	5	n	2	18	6.7	6.7	0		0	0	0										0	1	1	0	1	1	0	1	0	1	0
168	71	1	22.9	0	0	1		1	1	1	0	1	6		96	463	1	1	5	n	0	10	6.4	6	0														0	0	1	0	0	0	0	0	0	0	0
169	71	1	22.9	0	0	1		1	1	1	0	1	6		96	463	1	1	5	n	0	10	6.4	6	0														0	0	1	0	0	0	0	0	0	0	0
170	40	2	31.1	1	0	2		1	0	1	0	2	1	124	98	450	0	0	5	n	4	17	7.3	6.9	0		0	5	5										0	0	0	0	0	0	0	0	0	0	1
171	64	2	28.5	0	1	2	3	2	0	1	0		0	172	122	454	0	0	5	y	3	15	7.2	5.6	0		0	0	0	0		0	0						1	1	1	0	1	1	1	1	0	1	0
172	47	1	46.4	1	0	2	3	1	0	1	0	1	0	176	104	497	0	2	5	n	0	15	7.6		0		1	2	0	0		1			40		230	180	1	1	1	0	0	1	1		0	1	0
173	59	1	27.4	0	1	1	1	1	0	1	1	1	6		94	443	0	0	5	n	3	10	6.3	6.1	1	100	1								80	130	230	200	0	1	1	0	1	0	0	1	0	1	0
174	45.3753	1	23.6	1	0	1	4	1	0	1	0	2	0	180	124	496	0	0	0	n	0	10	6.8	6.4	0			2	1	1		100		DDD	60	140	220	190	1	0	0	0	0	1	0	0	0	1	1
175	51	1	20.6	0	1	2	1	1	0	1	0		4	125	133	518	0	0	0	n	4	10	7.9	7.2	0		0		0						70	120	200	160	1	0	0	0	1	1	1	1	0	0	1
176	75	1	24.7	0	1	1	3	1	0	1	0	2	6		130	493	0	5	5	n	3	28	5.2	4.9	1	100		0	0	0		8		VVI	60		200	200	0	0	0	0	1	1	0	0	1	0	1
177	60	1	26.9	0	0	1		2	0	1	1	2	0	148	102	458	0	0	1		3	35	8.2	7.9	0		1	1	0										1	1	1	1	0	1	0	1	0	1	0
178	59.2	1	20.4	0	1	2		1		1			0	208	140	497	0	1	5	n	2	20	5.7	4.7	0														0	0	0	0	1	1	0	1	0	0	1
179	47	1	26.1	1	0	2		2	0	1	0	1	0	304	108	565	0	0	0	y	0	10	7.4	7.2	0		0	1	1										1	1	1	0	0	1	1	0	0	1	0
180	40	1	28.7	0	1	2		2	0	1	0	2	0	190	134	504	0	0	5	n	3	15	7.3	6.8	0		1		0										0	1	0	1	1	1	0	1	0	1	0
181	48.8	1	31.4	0	1	1		1	0	1			0	196	110	477	0	2	5	y	0	15	7.7	6.9	0														0	0	0	0	1	1	0	0	0	0	1
182	58.9781	2	33.2	1	0	1	2	1	0	1	0	2	0	154	112	481	0	5	5	n	0	19	9	8.6	0			2	1	0		13	4	DDD	60	125	187		1	1	1	0	1	1	0	1	1	1	1
183	60.389	1	32.2	1	0	1	2	1	0	1	0	1	6		138	511	0	5	5	n	0	13	8.2	7.6	0	100		1	0	1		100		VVI	40		200	180	0	0	0	0	0	1	1	1	1	1	1
184	55.0301	2	30	1	0	1	2	1	0	1	0	1	6		98	475	0	5	5	n	0	18	6.8	6.3	0	100		0	0	0		10		VVI	40		200	200	0	1	0	1	1	1	1	1	0	1	0
185	41	1	36.9	1	1	2		2	0	1	0	1	0	162	104	444	1	2	0	y	3	16	7.9	7.3	0		0	0	0										1	1	0	0	1	1	0	1	0	0	1
186	46	2	32	0	1	2	1	1	0	1	0	2	0	164	154	517	0	0	0	n	1	30	7.8	7.2	0		0	1	1										0	1	0	0	1	1	0	1	0	1	1
187	65	1	25.5	1	0	1		1	0	1	1	1	0	144	162	554	0	0	0	n	3	10	6.7	6.5	1		1		1										0	0	0	0	0	1	1	0	0	1	0
188	58	1	22.7	0		1		1	0	1			0	216	100	462	0	0	5	y	0	10	6	5.8	0														0	0	0	0	1	1	0	1	0	0	0
189	65	2	38	0	1	1		1	1	1	0	2	0	180	162	453	2	0	0	n	1	10	6.3	5.3	0														0	0	0	0	1	1	0	1	0	0	1
190	71	2	36.3	0		1		2	1	1	0	2	0	184	118	520	0	0	5	n	0	15	5.8	5.6	0														0	0	0	0	0	0	0	0	0	0	0
191	64	2	38	0	1	1		1	1	1	0	2	0	180	162	453	2	0	0	n	1	10	6.3	5.3	0														0	0	0	0	1	1	0	1	0	0	1
192	71	2	36.3	0		1		2	1	1	0	2	0	184	118	520	0	0	5	n	0	15	5.8	5.6	0														0	0	0	0	0	0	0	0	0	0	0
193	55	1	33.3	1	1	2			0	1	0	2	0	144	168	494	1	2	2	n	3	10	7.8	7.2	0	0	0	3	1	1									1	0	0	0	1	1	0	1	0	0	1
194	35	1	15.1	2	1	2	3	1	0	1	0	1	0	171	88	471	0	0	5	n	3	10	6.6	5.4	0		1	0	0	0									0	1	1	0	1	1	1	1	0	0	1
195	59.2082	1	35.4	1	0	2	2	1	0	1	0	2	0	196	110	432	0	5	5	n	0	23	6.5	5.2	0			1	1	0		100	61	AAI<->DDD	60	130	188	188	1	1	1	1	1	1	1	1	1	0	1
196	58	1	30.34	0	1	2		1	0	1	1	2	3		144	502	2	3	3	n	4	10	6.8	5.4	0		1	5	1										0	1	0	0	1	1	1	1	0	1	1
197	36	1	17.9	0	0	1		2	0	1	0	2	0	160	102	528	0	0	0	y	0	23	8.1	7.6	0		0	0	0										0	0	0	0	0	1	0	0	0	0	1
198	52.2	1	32.1	0		1		1		1			0	212	106	433	0	0	0	n	0	15	7.7	7.2	0														0	1	1	0	0	1	1	0	0	0	0
199	65	1	30.9	0	1	1	3	2	0	1	0		0	192	92	457	0	0	0	n	0	15	6.8		0		1	0	0	0		0			40		182	167	0	1	0	0	1	1	1	1	0	1	1
200	57	1	32.8	1		2	4	2	0	1	1		4		176	570	0	0	5	n	4	10	8.2	7.5	1	100	1	3	1	1					60	130	220	185	0	1	0	0	0	1	1	1	0	1	0
201	66	1	25.8	0	1	2	3	2	0	1	0	1	0	156	124	457	0	0	5	n	3	15	6.3	5.7	1		1	0	0	0		3	1		60	120	200	169	0	1	0	0	1	1	1	1	1	0	1
202	58.0877	1	33.7	0	1	1	2	1	0	1	0	2	0	200	140	517	0	5	5	n	0	28	6.5	6.1	0			1	0	1		0		AAIR<->DDDR	60	120	188	146	0	1	1	0	1	1	1	1	0	1	1
203	72	2	34.5	0	1	1	2	1	0	1	0	2	7		132	484	0	5	5	n	4	23	6.9	6.5	0	100		0	0	0		49	2	DDDR	60	110	230	200	1	0	0	0	1	1	1	1	0	1	1
204	27	1	43.7	0	0	1		1	0	1	0	2	0	200	116	506	0	1	0	y	3	15	9.3	8.9	0	0	1	11	0	0		1	1	DDD	80	130	200	180	0	0	1	0	0	1	0	0	0	1	1
205	46.9	2	21.2	0	1	2		2		1			0	140	76	400	0	0	3	n	0	25	5.8	4.9	0														0	0	0	0	1	0	1	1	0	0	1
206	72	2	28.5	0	0	1	7	2	0	1	0	2	0	240	190	498	0	1	1	n	2	35	7.3	5.7	0		1	1	1			38.8	7	AAIR->DDDR	60	120	188	158	1	1	0	0	0	1	1	1	0	0	0
207	47	1	24.9	0	1	1	2	1	0	1	0	2	0	186	126	434	0	0	5	n	3	15	5.9	4.5	0	0	0	0	0	0		0	0	DDD	80	130			0	0	0	0	1	1	0	1	0	0	1
208	66.6	1	28.3	0	1	2		2	0	1			0	176	86	460	0	0	0	n	0	30	5.5	4.6	0														0	0	0	0	1	1	1	1	0	0	0
209	56	2	23.1	1		2		2	0	1	0	2	0	228	112	540	0	0	0	n	0	10	5.9	5.7	1		0	0	0	0		9.4	4.9	DDI	55		250	181	0	0	0	0	0	1	0	0	0	0	0
210	56	2	23.1	1		2		2	0	1	0	2	0	228	112	540	0	0	0	n	0	10	5.9	5.7	1		0	0	0	0		9.4	4.9	DDI	55		250	181	0	0	0	0	0	1	0	0	0	0	0
211	45	2	26.2	0	1	2		2	0	1	0	1	0	194	118	488	1	2	1	y	0	26	7.2	6.9	0		0	0	0			1.6		VVI	40		188	150	0	1	0	0	1	1	0	1	0	0	0
212	46.4	1	33.8	1	0	1		1	0	1			0	174	192	570	1	0	5	n	3	10	9.4	9.1	0														0	0	0	0	0	1	1	1	0	1	1
213	53	2	23.9	0	0	2		2	0	1	0	2	0	240	96	368	1	3	5	y	0	10	5.8	5.7	0														0	0	0	0	0	0	0	0	1	0	0
214	53	2	23.9	0	0	2		2	0	1	0	2	0	240	96	368	1	3	5	y	0	10	5.8	5.7	0														0	0	0	0	0	0	0	0	1	0	0
215	63.5	1		1		2		2	0	1			0	230	104	484	0	0	3	n	0	15	7.8	6.2	0														0	1	0	0		1	1	1	1	1	1
216	63.6	1	27.9	0		1		1		1			0	168	130	426	0	0	0	n	3	15	7	6.3	0														0	0	0	0	1	1	1	1	0	0	1
217	46	1	27.1	0	0	2	3	2	0	1	1	1	0	150	102	490	0	0	5	n	3	10	7.6	7	0		0		0	0					40		210	180	0	1	0	0	0	0	0	0	0	0	0
218	66	2	26.7	0	0	2	2	1	0	1	0	1			186	559	0	0	5	n	1	15	6.3	6	1		1	0	0	0									0	1	0	0	0	0	0	0	0	0	0
219	67	1	28.7	0	2	1	3	1	0	1	0	2	6		114	431	3	0	0	n	3	10	6.1	5.2	1		0												1	1	1	0	1	0	0	0	1	1	1
220	76.3	1		0	1	1		2	0	1			0	164	128	487						25			0														0	1	1	0	1	1	0	1	0	0	0
221	36.5	1	40.3	1		1		1		1			0	196	118	428	1	0	2	n	0	20	7.5	5.9	0														0	0	0	0	1	1	1	1	0	0	0
222	51.0027	1	32.5	1	0	2	4	1	0	1	0	2	0	204	116	447	0	5	5	n	0	22	7.6	7	0			0	0	0		100		VVI	40		220	200	0	0	1	0	0	1	0	0	1	1	1
223	66	2	24.4		1	1	3	1	1	1	1	2	0	137	92	508	0	0	0	n	0	23	5.1	4.3	1	1	0		0	0				AAIR-DDDR	60	130	188		1	0	0	0	1	1	0	1	0	0	1
224	41	1	33.4	0	0	2	3	1	0	1	1		0	147	111	483	1	0	0	n	0	10	7	6	0		0		0	0									0	1	1	0	0	1	1	1	0	0	0
225	56	1		0	0	2	2	1	0	1	1	1	0	140	85	506	0	0	4	n	0	17	5.3	4.8	1		0							VVI	40			188	0	1	0	0	0	1	1	0	0	1	0
226	75	1	24.6	0	0	1	3	1	0	1	1	1	0	137	109	472	0	0	0	n	0	18	6.7	5.9	0		0		0	0				DDD					1	0	0	0	1	1	0	1	0	1	1
227	64	1	22	0	1	1	2	1	0	1	1	2	0	177	113	535	0	0		n	0	10	7.5	7.1	1		0		1	1				AAIR-DDDR	80	120	200	170	0	1	0	0	1	1	0	1	0	0	1
228	78	1		0	2	1	4	1	0	1	0	2	0	262	156	482	0	0	0	n	3	13	7.1	6.4	1		0		0	0		17		VVIR	45		188	150	0	1	0	0	1	1	0	1	0	1	1
229	58	1		2	0	2	3	1	0	1	0	2	0	126	92	599	0	0	4	n	0	28	7.7	7.1	0		0												0	1	0	0	0	0	0	0	0	0	1
230	33	2	50	1	0	1	4	1	0	1	0	1	0	174	88	503	0	0	4	n	0	23	5.6	5.2	0		0		0	0		1		VVIR					0	1	1	0	0	1	1	1	1	0	0
231	62	1	36.4	0	1	1	3	1	0	1	0	1	0	200	105	473	0	0	0	n	1	12	6.1	5.6	0		0	12	0	0		1		VVIR			210	180	0	1	1	0	1	1	0	1	0	0	1
232	67	1	29.9	0	1	1	3	1	0	1	0	1	0	237	96	505	0	0	0	n	0	37	6.2	5.6	0		0	0	0	0							207	182	0	1	0	0	1	1	0	1	0	0	1
233	47	2		1	0	1	3	1	0	1	1	2	0	230	186	512	0	0	0	y	3	10	8.9	8.2	1		1					1	1	VVIR			200	150	0	1	0	0	0	1	0	0	0	1	0
234	20	1	27	2	0	2	3	1	0	1	0	2	0	147	124	500	1	0	1	n	1	18	8.2	7.6	0		1	5	1	0	99		1	AAIR-DDDR	80	150	200	182	0	1	0	1	0	0	0	1	0	0	0
235	35	1		0	0	2	3	2	0	1	1		2	220	112	477	0	0	0	n	0	12	7.6	7.2	0		1	19	1	1									0	1	0	0	0	0	1	1	0	1	0
236	29	2	34.9	2	1	2	4	2	0	1	0	2	0	164	108	449	0	0	0	n	0	23	7.1	6.3	1		1	9	1	1									0	1	0	0	0	0	1	0	0	0	0
237	68	1		0	0	2	3	2	0	1	0		3		140	475	0	0	0	n	4	32	5.7	4.3	0														0	1	0	0	0	1	0	1	0	0	0
238	65	1			1	1	4	1	0	1	0		3	148	150	539	0	0	0	n	4	23	6.4	5.5	0		0	1	0	0		94	13	DDDR					0	1	0	0	1	1	1	1	0	0	0
239	65	1	29.8	0	1	2	3	1	0	1	0		3		178	456	0	0	0	n	4	13	6.9	6.9	1		0												1	1	1	0	1	0	0	0	1	1	1
240	29	1		1	0	2	1	2	0	1	0	1	0	168	107	459	0	0	0	n	0	10	7.3	6.9	0														0	1	0	0	0	0	0	0	0	0	1
241	75	1	23.2	1	1	1	3	2	0	1	1		7		124	473	0	0	1	n	4	10	6.6	6.5	1	80	1	93	1	0		99	0	VVIR	80	120	170	210	0	1	0	0	1	1	0	1	0	1	1
242	33	1	37.5	0	0	2	3	2	0	1	1	2	0	204	108	496	0	0	0	n	1	13	8.1	7.1	0														0	1	1	0	0	1	0	0	0	0	0
243	71	1	23.1	0	1	1	4	1	0	1	1		3	162	188	519	0	0	0	n	4	18	7.7	7.5	0		1	15	2	1		99	95	DDDR			145		0	1	0	0	1	1	0	1	0	1	1
244	50	1	24	2	1	1	1	2	1	1	1	2	0	128	94	445	1	0	0	n	0	13	5.3	4.8	0		1												0	1	0	0	1	0	0	0	0	0	1
245	61	1	20.6	0	1	2	3	2	0	1		2	3	179	202	540	0	0	0	n	4	18	5.8	5.5	1	1	1	1	0	1		100	20	DDDR	85	130			0	1	0	0	1	1	1	1	0	0	1
246	58	1		0	1	2	1	1	0	1	1		0	220	176	420	0	0	0	n	2	13	7	6.2	0		0	0	0	0		0	0	DDDR					1	1	0	0	1	0	0	1	0	0	1
247	67	1	26.6	0	1	2		1	0	1	0	1	0	166	118	489	0	5	5	n	1	24	5.6	5.4	0			6	1	0		100		VVI	40		176	141	0	1	0	0	1	1	0	1	1	1	0
248	49	2	32.9	0	0	1	2	1	0	1	1	2	0	190	120	452	0	3	3	y	0	10	7.1	6.5	1		1	1	0										0	1	1	0	0	1	1	0	0	0	0
249	59	1	23.5	1	0	2	2	1	0	1	0	2	3	176	136	582	0	0	4	n	4	20	6.8	6.1	0		0		0										0	0	1	0	0	1	1	1	0	1	1
250	60	2	21.3	0	1	1		1	0	1	0	2	0	146	122	526	0	1	4	n	2	15	5.7	4.5	0		0	0	0										0	1	0	0	1	1	1	1	0	0	0
251	56.2	1	29.3	1		1		1	0	1			0	188	110	476	1	3	3	n	0	20	8.7	7.9	0														1	0	1	0	0	0	1	1	0	1	1
252	76	1	36.3	1	1	1		1	0	1	0	1	0	234	136	419	0	0	0	n	1	15	6.8	6.5	0		0	0	0	0									0	0	1	0	1	1	1	1	1	1	0
253	66	1	33.6	0		1	3	1	0	1	0		0		158	547	0	0	5	n	1	15	6.4	5.8	0		0		1										0	1	0	0	1	1	1	1	0	1	0
254	46	2	20.3	0	0	2	4	2	1	1	0	1	0	163	100	482	0	0	2	n	0	15	6.5	5.8	0		1								40		240	200	0	0	0	0	0	0	0	0	0	0	1
255	52	2	31.1	0	0	2		2	0	1	0	2	0	184	106	490	0	0	0	n	0	10	6.7	6.4	0	0	0	0	0	0			2.7	DDD	60	95	200	171	1	0	0	1	0	0	0	1	1	1	0
256	52	2	31.1	0	0	2		2	0	1	0	2	0	184	106	490	0	0	0	n	0	10	6.7	6.4	0	0	0	0	0	0			2.7	DDD	60	95	200	171	1	0	0	1	0	0	0	1	1	1	0
257	63	1	35.7	0	1	2	4	1	0	1			0	170	140	488	0	0	5	n	3	20	5.1	5.5	0		1												0	1	0	0	1	1	1	1	0	1	0
258	58	1	19	0	1	2	3	1	0	2	0		4	120	200	620	0	0	0	n	4	8	6.9	5.9	0														0	0	0	0	1	0	0	0	1	0	1
259	70	1	29	0	0	1	3	1	0	2	0		5	120	152	636	0	0	0	n	4	28	6.2	5.7	0		1	14		0	99		94	DDDR	80	130	188	154	0	0	1	0	0	0	0	1	0	1	0
260	71	1	24.9	0	1	1	5	1	0	2	0		8		140	513	0	0	0	n	4	27	6.8	4.7	1	100	0		0	0	100		0	VVIR	60	120	188	150	0	0	0	0	1	1	1	1	1	0	1
261	61	1	23.5	0	0	1	5	1	0	2	1		5	200	140	576	0	0	0	n	4	22	8.4	7.2	0		1	53	1	1	94		96	DDDR	60	120	220	125	0	0	0	0	0	0	0	0	0	1	1
262	45	1	34.8	0	2	2	6	1	0	2	1		5	140	122	574	0	0	0	n	4	8	8.6	7.7	1	100	1	36	1	1	99		59	DDDR	60	120	222	150	0	0	1	0	1	0	1	1	0	0	1
263	69	2	19.9	0	1			1	0	2	1		5	146	168	532	0	0	0	n	4	20	9	8.7	0		1	13	1	1	90		57	DDD	60	120	240	140	0	0	1	0	0	1	0	1	0	0	0
264	79	1	24.8	0	1	1	4	1	0	2	0		4	120	176	632	0	0	0	n	4	16	7.3	6.9	1	1	1	139	0	0	90		100	DDD	50	130	240	180	0	0	0	0	1	0	0	0	1	1	1
265	57	1	18.4	0	1	1	6	1	0	2	0		5	150	190	580	0	0	0	n	4	25	6.7	6.1	1		0		0	0	99		82	DDIR	70	120	240	200	0	0	0	0	0	0	0	0	0	0	0
266	69	1	27.4	0	1	1	5	1	0	2	1		5	160	134	548	0	0	0	n	4	22	7.2	6.5	1	100	1		1		97		100	DDDR	60	120	220	180	1	0	1	0	1	1	1	1	0	1	1
267	48	2	36.9	0	0	2	6	1	0	2	1		5	140	160	550	0	0	0	n	4	20	6.1	5	0		1		1		98		98	DDDR	70	130	200		0	0	0	0	0	0	0	1	0	0	0
268	75	1	32.3	0	1		4	1	0	2	1		4	160	174	570	0	0	0	n	4	13	8.6		0		1				99		99				214	135	0	0	1	0	1	1	0	1	0	1	1
269	66	2	38	0	1		2	1	0	2			8		115	560	0	0	0	n	4	13	6.6		1	28				0	99		71	DDDR	70	130	188		1	1	1	0	1	0	0	1	0	1	1
270	54	1	19.7	2			2	2	0	2	1											13			1	91	1	249	1	1	70		8	DDDR	60	130	188	166	0	0	0	0	1	0	0	0	0	0	0
271	37	1	42.8	2	0		1	1	0	2	1		4	160	170	590	0	0	0	n	4	12	8.3	7.6	1	100	1	781	1	1	97		0	DDD	50	140	230	180	0	0	0	0	0	1	1	0	0	0	1
272	66	1	29.5	0		1	3	1	0	2	0		5	200	170	650	0	5	3	n	4	13	7.4	6.4	0		0		0	0	95		5	DDDR	60	130	188		0	0	1	0	1	1	1	1	0	1	1
273	74	1	24.1	0	1		4	1	0	2	1		5	160	160	560	0	0	0	n	4	23	7.9	7.6	1	1	1	2100	1	1	97		94	DDDR	70	130	240	180	0	1	0	0	1	0	1	0	0	1	1
274	63	1	27.8	0	1	2	4	1	0	2	0		5	156	190	574	0	0	0	n	4	8	7.8	7.6	1									DDDR	80	130	250	188	0	0	0	0	1	0	1	1	0	0	1
275	52	1	28	0	1	2	5	1	0	2	0											12	6.7	5.6	1	100	0		0	0	77		0	DDDR	60	140	188	140	0	0	0	0	1	1	0	0	0	1	1
276	51	1	30.6	1	0	2	3	1	0	2	0		4	200	180	560	0	0	0	n	4	20	6.4	5.3	0		1	5	0	0	99		3	DDDR	60	140	188		0	0	0	1	0	1	1	1	0	1	0
277	43	1	31.9	0		1	1	1	0	2	0											10	6.1	5.2	1	100	1	2	0	0	100		96	DDD	80	130	200		0	0	1	0	1	0	0	1	1	0	1
278	68	1	25.1	0	1	1	5	1	0	2	1		5	180	114	660	0	0	0	n	4	23	5.8	5.1	1	16	0		0	0	99		91	DDDR	60	120	182		0	1	1	0	1	0	1	0	0	1	0
279	76	1	25.1	1	0	1	4	1	0	2	1		8		110	570	0	0	0	n	4	8	6.4	6	1	84	1	826	0	1	78		5	DDDR	80	130	230	165	0	0	0	0	0	1	1	0	0	0	0
280	82	1	22	1	0	1	4	1	0	2	1											33	6.3	5.2	1	100	1	196	1	1	90		1	DDDR	85	130	200	170	1	1	0	1	1	1	0	0	0	1	1
281	61	2	29.9	0	1	2	5	1	0	2	1											23	6.7	5.6	1	100	1	23	1	1	98		26	DDDR	70	130	188	167	0	0	1	0	0	0	1	0	0	1	0
282	73	1	23.1	0	1	1	4	1	0	2	1		5	120	154	550	0	0	3	n	4	12	6.7	6.2	1	200	1	8	1	0	95		69	DDD	70	130	188		0	1	1	0	1	1	1	1	1	0	0
283	59	1	29.5	0	0	2	6	1	0	2	0		4	120	122	550	0	0	0	n	4	7	8.1	7.7	0		1	7	0	0	99		0	DDD	50	130	188		0	0	1	0	0	0	0	1	0	0	0
284	47	1	23.3	0	0	2	2	1	0	2	0		4	120	160	570	0	0	0	n	4	17	6.8	6.2	1	100	0		0	0	99		0	DDD	60	140	250	200	0	0	0	0	0	0	0	0	0	0	1
285	52	1	24.4	0	1	2	3	1	0	2	1		4	134	120	574	0	0	0	n	4	17		7.2	1	20	1	701	1	1	93		1	DDD	60	140	240	190	0	0	0	0	1	1	0	1	0	1	1
286	61	1	26.9	1	1	1	2	1	0	2	1		5	120	144	530	0	0	0	n	4	7		6.1	1	100	1	1081	1	1	98		1	DDD	50	130	182	150	1	0	0	0	1	1	0	0	0	1	1
287	72	2	22.8	0	0	1	3	1	0	2	1											13		8.1	0		0		0	0	99		5	DDDR	60	130	182	167	0	0	0	0	0	0	1	1	1	0	0
288	25	1	19.1	0	0	2	3	2	0	2	0		5	168	168	540	0	0	0	n	4	31			1	100	1	10	0	0	99		1	DDDR	80	130	194		0	0	0	0	0	0	0	0	0	0	0
289	40	1	24.6	0	1	2	6	1	0	2	1		5	150	146	580	0	5	0	n	4	13	7.8		1	2	1		1	1	100		61	DDDR	60	130	200	162	0	0	0	0	1	0	0	0	0	0	1
290	46	1	49.3	2	0	1	6	1	0	2	0		4	100	158	544	0	0	0	n	4	12	8.8		0									DDDR	50	120	220	180	0	1	1	0	0	1	0	1	0	0	1
291	68	2	33.9	0	1	1	2	1	0	2	0		4	180	130	600	0	0	0	n	4	19	5.7	5.3	1	1	0		0		88		100	DDDR	80	130	188		0	0	0	0	1	1	1	1	0	1	1
292	50	2	25.4	2	1	2	3	2	0	2	1		5	146	144	648	0	0	0	n	4	7	7.1	6.8	1	4	1	230	1	1	99		85	DDDR	70	120	170	135	0	0	0	0	0	0	1	0	0	0	1
293	73	1	29.4	0	0	1	4	1	0	2	1		5	120	160	630	0	0	0	n	4	7	7.1	6.7	1	2	1	131	1	1	82		58	DDDR	70	120	210	150	1	0	0	0	0	1	0	0	0	0	1
294	65	1	35.2	0	1	2	4	1	0	2	1		5	160	142	514	3	0	0	n	4	8	8.1	8	1	1	1	5	3	1	98		1	DDDR	80	120	182		0	0	0	0	1	0	0	1	0	0	1
295	73	1	27.7	0	0	1	4	1	0	2	0		4	120	114	520	0	0	0	n	4	13	9.3	8.4	1	1	1	24	0	0	99		1	DDDR	60	130	188		1	0	0	0	1	0	1	1	0	0	1
296	55	1	33.5	0	1	2	6	2	0	2	1		5	200	220	670	0	0	0	n	4	5	7.4	6	0		1	118	0	0	99		18	DDD	50	130	220	140	0	0	0	0	1	0	1	1	0	0	1
297	61	1	29.5	0	0	2	2	1	0	2	1		5	180	156	630	0	0	0	n	4	5	7.5	7	0		1	9300	1	1	99		100	DDDR	75	120	200	150	0	0	1	0	0	0	0	1	1	0	1
298	64	1	30.6	2	1	2	5	1	0	2	1		5	180	152	600	0	0	0	n	4	23	6.6	5.8	0		1	216	1	1	99		100	DDDR	70	85	220	150	0	0	0	0	1	1	1	1	1	0	1
299	80	1	26.9	0	1		3	1	0	2	0		4	160	162	630	0	0	0	n	4	17	7.1	6.8	1	1	0		0	0	99		15	DDDR	60	130	188		0	0	0	0	1	0	0	1	0	1	1
300	58	1	36.8	0	0	2	2	1	0	2	0											7			1	100	0		0	0	98		100	DDDR	80	130	188		0	0	1	0	0	1	1	1	0	1	1
301	71	2	25.2	0	0	1	5	1	0	2	0		4	140	102	581	0	0	0	n	4	7	6	5.7	1	1	0		0	0	99		0	DDD	60	130	182		0	0	1	0	0	0	0	1	0	0	0
302	59	1	30.5	0	1	2	4	1	0	2	0		8		158	599	0	0	0	n	4	28			1		1	5	0	0	88			VVIR	70	130	200	170	0	0	1	0	1	0	0	0	0	0	0
303	64	1	26.8	0	1	2	3	1	0	2	0		4	100	172	570	0	0	0	n	4	10	8.3	8	0		1	45	0	0	93		2	DDDR	60	130	200	180	1	1	0	0	1	0	0	0	0	1	1
304	74	1	30.5	1	0	1	4	1	0	2	1		8		158	632	0	0	0	n	4	18	6.7	6.1	0		1	11	0	1	76			VVIR	75	130	188		0	0	1	0	1	1	1	0	0	1	0
305	72	1	31.8	1	1	1	3	1	0	2	0		4	120	154	609	1	0	0	n	4	28			1	1	0		0	0	99		84	DDDR	90	130	188		0		1	0	1	0	1	0	0	1	1
306	82	1	23.1	1	1	1	4	1	0	2	0		8		120	525	0	0	0	n	4	18	7.3	7.1	1	1	1	17	0	0	99		98	DDDR	70	120	188		0	1	0	0	1	0	0	1	0	1	0
307	61	1	20.7	1	0	2	4	1	0	2	1		8		120	464	0	0	3	n	4	13	6.6	6	1	100	1	1	1	1	100		0	DDDR	80	130	214	171	0	0	0	0	0	0	0	1	0	1	0
308	67	2	36.8	1	0	1	4	2	0	2	1		5	200	122	540	0	0	0	n	4	18	5.3	5.2	0		1	7	1	0	100		99	DDDR	80	130	200	160	0	0	0	0	0	1	0	1	0	0	0
309	74	1		1	0	1	3	1	0	2	1		4	220	154	560	0	0	0	n	4	13	8.7	8.5	1	18	1	3	1	1	93		76	DDDR	80	120	182	158	0	0	0	0	0	0	0	0	0	0	0
310	56	1	24.4	1	1	1	5	1	0	2	1											20	7.1	6.3	0		1	96	1	1	96		98	DDDR	80	95	170		1	0	0	0	1	1	0	1	0	1	1
311	66	1	25.3	1	0	2	6	1	0	2	1		4	240	132	582	0	0	0	n	4	23	6.6	5.7	1	100	1	69	0	0	87		0	VVIR	80	145	222		0	0	1	0	0	1	1	0	0	0	1
312	53	1	29.2	1	1	1	3	1	0	2	1		4	196	144	530	0	5	1	n	4	12.5	5.4	4.5	0		1	1	1	1	99		100	DDD	50	130	200		0	0	0	0	1	1	1	0	1	0	1
313	61	1	35.3	1	0	2	5	1	0	2	0		8		156	500	0	0	0	n	4	12.5	8.4	7.8	1	100	0		0	0	100			VVIR	60	120	200	182	0	0	0	0	0	1	1	1	0	1	0
314	60	1	35.3	1	1	2	5	1	0	2	0		4	164	100	441	0	0	0	n	4	25			1	1	0	1	0	0	99		100	DDD	60	140	188		0	0	1	0	1	1	1	1	0	1	1
315	67	1		1	0	2	3	1	0	2	1		5	120	180	540	0	0	0	n	4	24	6.3	4.7	1	1	1		1		99		21	DDDR	70	130	200	167	1	0	0	0	0	0	0	1	0	0	1
316	71	1	23.5	1	0	1	4	1	0	2	0	2	5	180	140	630	3	0	0	n	4	20	7.4	5.8	1	1	1	4	0	0	99			DDDR	80	125	180	140	0	0	0	0	1	0	0	1	1	0	0
317	71	1	29.5	1	1	1	6	1	0	2	1		5	200	198	618	0	0	0	n	4	12.5	6.8	6.3	0		1	433		1	99		99	DDDR	75	95	171	103	0	0	0	0	1	1	0	1	0	1	1
318	62	1	30.2	1		2	6	1	0	2	1		5	112	198	581	0	0	0	n	4	12.5	7.7	6.2	1	1	1	14	1	1	99		87	DDDR	70	130	188	167	0	0	0	0	1	0	0	0	0	0	1
319	66	1	31.7	1	1	2	4	1	0	2	0		4	120	130	640	0	0	0	n	4	15	7.6	7	0		1	5	0	0	99		99	DDDR	90	120	188		0	0	1	0	1	1	0	1	0	0	1
320	56	1	29.7	1	1	2	5	1	0	2	1		4	100	120	456	0	0	0	n	4	12.5	7.7	7	1	1	1	14	1	1	99		11	DDDR	60	130	188		1	0	0	0	1	1	0	1	1	1	1
321	62	1	26.5	1	0	2	5	1	0	2	0		8		136	608	3	0	0	n	4	17	7.7		1		0		0	0	96			VVIR	70	130	188		1	1	1	0	1	0	0	1	0	0	0
322	64	1	24.1	1	1	2	5	1	0	2	0		5	100	180	514	0	0	0	n	4	24	7.4	6.3	1	1	1	1	0	0	100		100	DDDR	70	120	188		0	0	0	0	1	0	1	0	0	0	0
323	44	1	35.4	1	1	2	3	1	0	2	1		4	180	170	620	0	0	0	n	4	12.5	8.7	7.8	0														0	0	1	0	0	0	0	1	0	1	0
324	63	1	26.1	1	0	2	5	1	0	2	0		5	120	142	550	0	0	0	n	4	12.5	6.9	6.2	0		1	1	0	0	99		1	DDDR	60	130	188		0	0	0	0	0	0	0	1	0	0	1
325	55	1	34.1	1	1	2	5	1	0	2	1		5	120	174	546	0	0	0	n	4	20	8.1		1	1	1	19	1	0	99		53	DDD	70	140	220	180	0	0	0	0	1	1	1	0	0	0	1
326	66	1		1	1	2	6	2	0	2	1		4	160	148	562	0	0	0	n	4	27.5	7.3	5.7	0		1	136	1	1	100		1	DDDR	60	120	200	140	0	0	0	0	1	0	0	0	1	1	1
327	60	1	28.5	0	1	2	5	1	0	2	0		5	200	130	500	0	0	0	n	4	12.5	6.1	5.2	1	1	1	5	0	0	99		45	DDDR	60	130	182		0	0	0	0	1	0	1	1	0	0	0
328	54	1	33.7	1		2		1	0	2	0		4	100	120	490	0	0	3	n	4	34	7		1	1	1	11	0	0	99		92	DDDR	60	130	188		0	0	1	0	1	0	0	1	0	1	0
329	54	1	42.7	1	1	2	4	1	0	2	1		5	140	190	564	0	0	0	n	4				0		1		1	1	99		100	DDDR	70	130	188	166	0	0	0	0	0	1	1	0	0	0	0
330	69	1		0	0	1	6	1	0	2			5	130	110	440	0	0	0	n	4				0														0	0	0	0	0	0	0	0	0	1	0
331	64	1		0	2	1		1	0	2			8		150	575	0	0	0	n	4				0														0	0	1	0	0	0	0	0		1	1
332	68	2	16.7	0	0	2	4	1	0	2			8		180	610	0	0	0	n	4	20	6.9	5.7	1	100					90		0	DDDR	70	100	188		0	0	0	0	1	1	0	0	1	0	0
333	63	1		0	1	2	6	1	0	2			4	144	162	635	0	0	0	n	4	12.5	7.3	6.4	0						87			DDDR	70	130	188	158	1	0	1	1	0	0	0	1	0	0	1
334	46	2		0	2	2	1	1	0	2			4	160	160		0	0	0	n	4	22.5	5.4	4.4	0		0		0	0	87		0	DDD	50	150	250	190	0	0	0	0	0	0	0	0	0	0	0
335	61	1	21.5		1	1	3	1	0	2												12.5	7.2	6.2	0														0	0	0	0	1	0	1	1	0	0	1
336	71	1	21.6	0	0	2	4	1	0	2			8		140	480	0	0	0	n	4	12.5	7.8	7.3	1														0	0	0	1	1	1	0	0	0	0	0
337	63	1	26.1	0	1	2	5	1	0	2	1		5	160	190	580	0	0	0	n	4	27.5	7.1	6.2	0		1		1	1	100		100	DDDR	80	120			0	0	0	0	1	1	1	1	0	1	1
338	57	2	29.7	0	1	2	5	1	0	2	0		4	200	160	590	0	0	2	n	4	12.5			1	1	0		0	0	99		100	DDD	50	130	188		0	0	0	0	1	1	0	1	1	1	1
339	69	1	29.8	0	1	2	3	1	0	2	1		8		180	500	0	0	0	n	4	12.5	7.9	7.8	1		1	16	1	1	99			VVIR	70	130	188	167	0	0	0	0	1	0	0	1	0	0	0
340	66	1	27.8	0	1	2	2	1	0	2	1		8		140	420	0	0	0	n	4	17.5	6.9		1	100	1		1	1	83		0	DDD	75	120	220	180	0	0	1	0	1	0	0	1	0	0	0
341	61	1	21.6	0	1	2	5	1	0	2	1		4	130	154	460	0	0	0	n	4	17.5	6	4.9	1	1	1	31		1	99		87	DDDR	70	120	188	167	0	0	1	0	1	1	0	1	0	1	0
342	57	1	25.6	0	0	2	1	1	0	2			8		156	497	0	0	0	n	4	12.5	4.1		1									VVIR	80	120	222	179	0	1	0	0	0	0	0	0	0	0	0
343	76	1	22	0	1	1	4	1	0	2	1		5	150	92	547	0	0	3	n	4	12.5	7.3	6.8	1	1	1	52	1	1	90		89	DDDR	70	130	188		0	0	0	1	1	1	0	1	0	0	1
344	47	1	28	0	0	2	5	1	0	2	1		8		174	570	0	0	0	n	4				1		1	516	1	1	92			VVIR	70	130	200	160	0	0	1	0	0	0	0	1	0	0	1
345	63	1	32.5	0	1	2	5	1	0	2	0		5	160	162	640	0	0	0	n	4	22.5	6.9	5.6	1	1	1	18	0	0	99		99	DDDR	90	130	188		0	0	0	0	1	1	0	1	0	0	1
346	60	1	22.7	2	0	2	4	1	0	2	0		5	100	200	580	0	0	0	n	4		7.9	7.2	1	1	0		0	0	99		9	DDDR	70	130	194		0	0	1	0	0	0	0	0	0	0	1
347	54	1	35.7	0	0	2	5	1	0	2			5	120	168	600	0	0	0	n	4	12.5	6.2	6.1	1		0		0	0	99		72	DDDR	80	120	182		0	0	1	0	0	0	0	1	0	0	1
348	55	1	32.9	0	1	2	4	1	0	2			4	100	162	511	0	0	0	n	4	17.5	8.8	7.1	0												240		1	0	0	0	1	0	0	1	1	0	1
349	27	1	42.6	0	0	1	5	1	0	2			4	160	144	560	0	0	3	n	4	12.5	6.5	5.2	0		1				99		100	DDD	60	130	188		0	0	0	1	0	1	0	1	0	0	0
350	48	1		0	0	1	4	1	0	2			4	120	180	650	0	5	5	n	4	17.5	9.3	8.6	1	1	1	60			99		1	DDDR	60	130	250	188	0	1	1	0	0	0	0	0	1	0	1
351	71	1	29.2	0	1	1	4	1	0	2			8		174	560	5	0	0	n	4	12.5	7.6	6.8	0									VVIR	70	120	200	180	1	0	1	0	1	1	0	1	0	1	0
352	45	1	25	0	0	2	2	1	0	2	0		4	142	172	560	0	0	0	n	4	7.5			0									DDD	50	125			0	1	0	0	0	0	0	1	0	1	1
353	63	1	33.5		1	1	3	1	0	2	0		7		110	460	0	0	0	n	4	7.5	5.5	5.2	1	100	0	0	0	0	100		100	DDDR	60	120	222		0	0	1	0	1	1	1	1	0	1	0
354	57	1	29.7	0	0	2	3	1	0	2	1		7		130	420	0	0	0	n	4	12.5			1	100	1	10	1	1	99		100	DDDR	80	120	188	150	0	1	0	1	0	0	0	1	0	0	0
355	48	1	24.6	1	0	1	4	1	0	2	0		4	106	100	570	3	0	0	n	4	22.5	5.7	4.8	0		0	0	0	0	99		0	DDD	60	130	182		1	0	0	1	0	0	0	0	0	1	0
356	58	1	31.4	1	1	2	2	1	0	2	1		4	160	180	570	0	0	0	n	4	22.5	7	6.6	1	1	1		1		99		99	DDDR	90	130	188		0	0	1	0	0	0	1	1	0	1	1
357	46	1	96.6	0	1	2	5	1	0	2	0		4	136	134	466	0	0	0	n	4	10	6.8	5.9	1	1	1	1	0	0	99		3	DDD	70	130	182		0	0	1	0	1	0	1	1	0	0	1
358	66	1		0	1	2	1	1	0	2			4	190	140	600	0	0	0	n	4	7.5			0														0	0	0	0	1	1	0	1	0	0	0
359	45	1	30.3	0	1	2	6	1	0	2	0		4	180	148	470	0	0	0	n	4	12.5	7.6	6.8	1	1	1	75	0	0	99		3	DDDR	80	155	200	167	0	0	0	0	1	1	0	1	0	0	1
360	73	1	19.3	0	1	1	5	1	0	2			7		176	574	0	0	0	n	4		7.7	6.4	0														1	0	0	0	1	0	0	1	0	1	1
361	72	2	24.6	0			6	1	0	2			7		140	595	0	0	0	n	4	22.5	5.3	5.1	1		1				99			VVIR	80	120	182		0	0	0	0	1	1	0	1	0	0	1
362	56	1	30.8	0	1	2	4	1	0	2	1		4	140	134	500	0	0	5	n	4	22.5	7.5	6.9	0			2100	1	0	84		6	DDDR	60	115	220	180	1	1	1	0	1	1	1	0	0	0	1
363	58	1		0	0	1	2	1	0	2			4	110	180	650	0	0	0	n	4	12.5	7.7	7.2	1	1					99		93	DDDR	70	120	200	176	0	0	0	0	1	1	1	1	0	0	0
364	48	2		0	0	2	1	1	0	2	1		7		80		0	0	5	n	4	12.5			1	1	1	9	1	0	98		1	DDDR	60	130	188		1	0	1	1	0	0	1	1	1	1	1
365	63	1	23.8	2	1	2	4	1	0	2	1		5	138	140	540	3	0	1	n	4	7.5	9.3	9	1	1	1	11	1	0	94		34	DDDR	70	130	188		0	0	0	0	1	1	0	1	0	1	1
366	61	2	19.1	0	1	2	4	1	0	2	0		5	168	170	460	0	1	0	n	4	12.5			0		0		0	0	99		8	DDD	60	120	194	160	0	0	0	0	1	1	0	1	1	0	0
367	54	1	30.7	0	1	2	5	1	0	2												17.5	6.6	5.9	1	1	0		0	0	99		4	DDDR	50	130	188	171	0	0	0	0	1	0	0	1	0	0	1
368	46	1	26.4	0	0	2	5	1	0	2	1											12.5	6.9	5.7	1	1	1	97	1	1	99		100	DDDR	80	130	188		0	0	0	0	0	0	0	0	0	0	1
369	76	1	25.3	0	1	1	6	1	0	2			5	140	178	600	0	0	0	n	4	7.5	8.3		1	100	0		0	0	93		100	DDDR	70	120	188		0	0	0	0	1	0	0	0	0	0	0
370	79	1	23.5	0	1	1	4	1	0	2	1		4	150	114	550	0	0	0	n	4	12.5	7.8	7.2	0		1	13	0	1	97		97	DDDR	85	120	200	170	0	0	1	0	1	1	1	1	0	0	0
371	54	2	22.9	0	0	2	2	1	0	2	1											12.5	7.3	6.9	1	1	1	4	1	1	99		100	DDD	60	130	188		0	0	0	0	0	0	0	0	0	0	1
372	35	2	44.2	1	0	1	2	1	0	2	1		4	120	140	510	1	0	0	n	4	22.5	6.7	6.2	1	1	1	7	0	1	98		0	DDD	50	130	220	190	0	0	1	0	0	0	1	0	0	0	1
373	34	1	34.4	0	0	2	3	1	0	2	0		5	140	162	562	0	0	0	n	4	23	6.3	5.6	1	1	1	4	0	0	99		2	VVI	80		220	190	0	0	0	0	0	0	0	0	0	1	0
374	58	1	24.2		1	2		1	0	2	0		5	120	170	560	0	0	0	n	4	10	7.9	7.4	1	100	0		0	0	97		0	DDDR	80	120	182		1	0	0	0	1	0	0	1	1	1	1
375	71	1	19.9	0	0	1		1	0	2	1		4	180	140	560	0	0	0	n	4	17.5	7.9	7.2	1	1	1	80	1	1	96		100	DDDR	60	130	188	150	1	0	0	0	1	0	0	0	0	0	1
376	21	2	20.5	0	0	1		2	0	2	0											17.5			0		0		0	0	98		100	DDD	80	130	182		0	1	0	1	1	0	0	0	0	0	0
377	66	1		0	0	2		1	0	2															0														0	1	0	0	0	1	1	1	0	1	1
378	41	1	36	0	0	2	1	2	0	2	1		0	130	166	558	0	5	5	n	0	10	6	5.8	1		1	1	0										0	1	1	0	1	0	0	0	0	0	0
379	70	1	33.6	0	1	1		1	0	2	1	n/a	4	128	236	536	2	1	1	n	4	15	8.8	7.9	0		1	1	1										0	1	0	0	1	1	0	1	0	1	0
380	72.4	1	23.1	0	2	1		1		2			4		160	535	0	1	0	n	4	25	7.1	6.5	0														0	1	1	0	1	1	0	1	0	1	0
381	66	1	19.8	1	1	1	3	1	0	2	1		4		182	583	0	5	5	n	4	12.5	7.7	7.4	1	100	1	1	0	1	100		1	VVIR	80	130	200	170	0	0	0	0	1	1	0	0	0	1	1
382	64	1	26.8	1	1	1	3	1	0	2	1		4	178	158	521	0	5	5	n	4	11	7.5	6.9	1	1	0		0	1	100		1	DDD	60	110	206	121	1	1	0	0	1	1	1	1	1	1	1
383	74	1	29.7	0	1	1		1	0	2	1		4	41	168	532	0	5	5	n	4	13	7.5	7.2	0														0	1	1	0	1	1	1	1	1	1	1
384	45	1		0	0	1		2	0	2	0		0	152	166	544	0	0	2	n	2	10	6.7	6	0		0		0										0	1	0	0	0	1	1	1	0	1	1
385	54.8	1	31.1	0		2		2		2			4	214	118	454	0	0	0	n	4	10	5.9	5.4	0														0	0	0	0	1	1	1	1	0	0	1
386	61	2		1	0	2		2	0	2	0		4	162	126	489	0	0	3	n	4	10			0		0												0	0	0	0	1	1	1	1	1	0	0
387	77	1	20.6	0	1	1		1	0	2	0	n/a	8		156	556	0	0	0	n	4	15	5.9	4.9	1		0	0	0	0									0	0	0	0	1	0	0	1	0	0	0
388	71	1	25.6	0	1	1		1	0	2	1	n/a	8	120	176	560	1	0	3	n	4	15			1		1		0										1	1	1	0	1	1	1	1	1	1	1
389	66.1	1	28.6	0		1		2	0	2			8		190	626	1	0	5	n	4	15	6.8	6.1	0														1	0	0	0	1	1	0	1	0	0	1
390	62	1	27.8	0	1	2		1	0	2			4	106	160	480	0	0	0	n	4	15	5.9	5.5	0														0	0	0	0	1	1	1	1	1	0	0
391	61	1	22.4	1	0	1	4	1	0	2			4	166	202	531	0	5	5	n	4	20	8	7.2	0						92								0	1	0	0	0	1	0	0	0	1	1
392	59	1	26.2	0	1	1	2	1	0	2	1		4	132	180	548	0	0	0	n	4	20	4.9	4.6	0		1	9	1	1	100		94	DDDR	65	130	200	150	1	1	1	0	1	1	1	1	0	1	1
393	63	2	20.1	0	0	1	2	1	0	2	1		4	136	156	492	0	5	5	n	4	23	5.5	4.9	1	100	0		0	0	100		1	DDDR	70	130			0	0	1	0	1	0	1	1	0	0	1
394	64	1	31.1	0	1	2	3	1	0	2	1											23	6.4	5.9	0		0		0	0	100		1	DDD	50	130	180		0	0	1	0	1	1	1	1	0	1	1
395	40	2	40.5	1	0	1	2	1	0	2	1		4	234	144	469	0	5	5	n	4	5	7.8	6.9	0														0	0	0	0	0	1	1	0	0	1	0
396	73.7	1	31.8	0		1		2		2			4		164	589	1	1	1	n	4	15	6.4	5.5	0														0	0	0	0	1	1	1	1	0	0	1
397	64	1	28.4	1	1	2		2	0	2	0	n/a	4	84	160	497	0	0	0	n	4	20	5.9	4.4	0		0		0										0	1	1	0	1	1	1	1	0	0	0
398	68	2	33.3	1	1	1		2	0	2	0		4	120	160	442					4	10	6.2	5.6	0		0	0	0										0	0	0	0	1	1	1	1	0	1	0
399	67	1	32.8	0	1	2	3	1	0	2			4	184	162	490	0	5	5	n	4	19	6.6	5.7	1	20			0	0			0	VVI	50		200	182	0	0	0	0	1	1	1	1	0	0	1
400	71	2	27.2	1	0	1	3	1	0	2			4	106	162	513	0	0	0	n	4	10	7.1	6.7	0				0	0	100		100	DDD	50	130	200	171	1	1	1	1	1	1	1	1	0	1	1
401	19	1	27.2	0	0	1	3	1	0	2	0		4	136	110	494	0	0	5	n	4	10	8.5	7.9	0		1								80	160	210		0	0	0	0	0	0	0	0	0	0	0
402	57	1	29.9	0	0	2	1	2	0	2	0														1		1				100		5		60	130	214	130	0	0	0	0	1	0	0	1	0	1	1
403	63.4	1	23.4	0		1		1		2			4	96	164	575	1	1	0	n	4	20	6.4	5.9	0														0	1	1	0	0	1	0	0	1	1	0
404	36	1	35	0	0	2		2	0	2	0	n/a	4		178	482	1	1	5	n	4	10	10	9.2	0		0	0	0										0	1	1	0	0	1	0	0	0	0	0
405	54	1		1	0	1	3	1	0	2	1		1	166	80	414	1	1	0	n	4	15	7.4	7.2	1		1		1										1	1	0	0	0	1	0	1	0	1	1
406	67	1	34	1	0	2	3	1	0	2			4	134	220	665	0	5	5	n	4	13	8.1	7.2	0		1	1	1	0	98		100	DDD	60	130	200	171	0	1	0	0	0	1	0	1	0	1	0
407	38	1	38	0	0	1	3	1	0	2			4	108	166	525	0	5	5	n	4	15	9.5	9	0				0	0	96		1	DDD	50	130	200	200	0	1	0	0	0	1	1	0	0	0	1
408	25	2	33.9	1	0	1	3	1	0	2	0		4	208	172	482	0	5	5	n	4	18	6.5	5.6	0		1	47	0	0	98		0	DDD	60	140	200	166	1	1	0	0	0	1	0	0	1	0	0
409	45	1	31.5	1	0	2		1	0	2	1		4	150	188	507	0	5	5	n	4	13	8.7	8	1	1	0		0	0	100		1	DDD	60	130	193		0	0	0	0	1	1	1	1	0	1	0
410	70	1	26.3	0	1	1		1	0	2	1	n/a	8		164	567	3	0	1	y	4	16	7.7	7.5	0		1	7	1		81.2		1	DDD	80	130	207	162	0	0	0	0	1	1	0	1	0	0	1
411	66.8	1	23.9	0		1		1	0	2			5	206	176	649	2	3	3	n	4	15	5.9	5.1	0														0	0	0	0	1	1	1	1	0	1	1
412	34	1	42.9	2	0	1	1	1	0	2			8		192	518	0	5	5	n	4	25	6.7	6.4	1	100	1	1	1	0	98		0	DDD	60	140	220	150	0	0	0	0	0	1	0	0	0	0	0
413	70	1	25.4	1	1	1	2	1	0	2	0		4	144	162	576	0	0	0	n	4	19	7.2	6.2	0		1	1	1	0			20	DDDR	60	150	210	185	0	1	0	0	1	1	1	1	1	1	1
414	80	2	25.9	0	1	1	2	1	0	2			4	164	162	568	0	5	5	n	4	23	5.9	5.7	1	100	0		0	0	90		5	DDDR	70	130	200	171	1	0	0	0	1	1	0	1	1	0	1
415	69	1		0	0	1		2	0	2	0		5		192	524	2	1	5	n	4	10	8.7	8.1	0		0		0										0	0	0	0	1	1	0	1	0	0	1
416	59	1		0	1	1		1	0	2	1		5		108	495	1	0	5	n	4	10	7.1	6.5	0		1	0	0										0	1	0	0	1	1	1	1	0	1	0
417	62	1		0	1	2	2	1	0	2	0		4		176	579	0	0	5	n	4	20	7.5	7.3	1		0	0	0										0	1	0	0	1	1	0	1	0	0	0
418	69	2	27.9	1	0	1		1	0	2	0	n/a	4		146	516	0	0	3	n	4	10	6.7	6.1	0		0	0	0										1	1	0	1	0	1	1	1	1	0	0
419	36	2	39.1	1	0	1	3	1	0	2	1		4	0	200	570	0	0	5	n	4	10	8.7	7.7	0		0												0	1	1	0	0	1	1	0	0	0	1
420	76	1	28.4	0	1	1	4	1	0	2			4		130	462	0	5	5	n	4	21	7.4	6	1	100			0	0	91			VVIR	80	120	210	170	1	1	1	0	1	1	0	1	1	0	1
421	70	2	35.9	1	1	1	3	1	0	2	0		4	128	164	566	0	5	5	n	4	20	6.9	6	0				0	0	100		1	DDD	50	130	200	200	0	1	1	1	1	1	1	1	0	1	1
422	61	1	29.4	0	0	1	1	1	0	2	1		4	142	220	591	0	5	5	n	4	17	7.7	6.2	0		1	2	1	1	100			DDDR	75	130	200	162	0	0	0	0	0	0	1	1	0	1	0
423	53	1	36	1	0	2	2	1	0	2	1		4	146	154	527	0	5	5	n	4	18	8.3	8.1	0		1	4	1	1	100		3	DDD	60	130	200	171	0	0	0	0	0	1	1	1	0	0	0
424	22	2		1	0	1		1	0	2	0		4		188	639	3	2	2	n	4	15	9.4	9.3	0		1	0	0										0	1	1	0	0	1	1	0	0	0	0
425	68	1	36.7	0	1	1	1	1	0	2	0		4		138	478	0	0	0	n	4	20	6		1		0												0	1	1	0	1	1	1	1	0	1	0
426	39	1		0	0	2	7	1	0	2	0		4	146	158	540	0	0	2	n	4	10	7.3	6.4	1		0	0	0										0	1	1	0	0	1	0	0	0	0	0
427	62	1	32.7	0	1	2	4	1	0	2	0		5	0	156	452	0	0	0	n	4	15	6.8	6.1	0		1	7	2		99		95		70	130	222	171	0	1	1	0	1	1	1	1	0	1	1
428	67.9973	1	33.2	1	1	1	2	1	0	2			4	200	120	468	0	5	5	n	4	14	5.6	5.5	1	100			0	0	78		12	DDDR	60	130	200	167	1	1	1	0	1	1	1	1	1	1	1
429	71	2	23.9	0	1	2	4	1	0	2			4	138	136	496	0	0	5	n	4	23	7.1	6.4	0				0	0	100			DDDR	60	120	188		0	0	1	1	1	1	0	1	0	1	0
430	71	2	19.4	0	0	1	4	1	0	2			8		196	573	0	0	5	n	4	13	7.3	6.8	1	99			0	0	100			VVIR	70	120	214	171	0	1	0	0	0	0	0	1	0	0	0
431	36	1		0	0	2	2	1	0	2	0		6		198	553					4	5	7.9	7	1		0	0	0										0	1	0	0	0	0	0	0	0	1	0
432	56.4	1	37.3	2	1	1		2	0	2			4		188	524	0	0	3	n	4	20	6	5.3	0														0	0	1	0	1	1	0	1	1	1	0
433	71	2	36.8	0	1	1	3	1	0	2			4	120	100	420	0	5	5	n	4	24	6.6	5.8	0				0	0				DDDR	60	120	200	171	0	0	0	0	1	1	1	1	1	1	1
434	71	1	25.1	0	0	1	4	1	0	2	1		5	86	150	608	0	0	5	n	4	20	6.1	5.1	1	0	1	7	0	0	100				90		188	105	0	1	0	0	0	1	1	1	0	1	0
435	86	1	27.3	0	1	1	2	2	0	2	0		5		182	490					4	10			1		1	0	0										0	1	0	0	1	1	0	1	0	0	1
436	52	1		0	1	1	1	1	0	2	0		4	128	156	507					4	21	7	6.6	0		0	0	0										0	0	0	0	1	1	1	1	0	0	1
437	45	1	31.5	1	1	2	2	1	0	2	1		4	244	136	435	0	5	5	n	4	10	8.4	8	0				0	0	96			DDD	60	130	193	193	0	0	0	0	1	1	1	1	0	1	0
438	51	1	24	2	0	1		1	0	2			4	122	210	581	0	5	5	n	4	16	7.7	7.4	1	99			0	0	100		99	DDDR	80	130	200	150	1	1	0	0	0	0	1	0	0	0	0
439	55	1	45.9	0	1	1	2	1	0	2			4	186	124	469	0	5	5	n	4	23	6.7	5.7	0		1	2	1	0	100		2	DDDR	70	120	200	200	0	1	1	0	1	1	1	1	0	1	0
440	67	1	29.5	0	1	1	2	1	0	2			4	96	166	633	0	5	5	n	4	31	6.7	5.7	1	2			0	0	100		27	DDR	60	120	200	166	0	0	0	0	1	1	1	1	0	1	1
441	64	1	26.7	0	1	1		1	0	2	0	n/a	8		172	523	0	1	1	n	4	12	6.5	6.1	1	48	0	32	1	37	97		27	DDD	90	130	205	180	0	0	0	1	1	1	0	1	0	1	0
442	57	1	23	1	0	2		2	0	2	0	n/a	4	118	206	593	0	1	1	y	4	20	9.3	9.2	0		0	0	0										0	1	0	0	0	0	0	0	0	0	0
443	62	1		0	1	2	1	1	0	2	0		4		182	551	2	1	1	n	4	15	6.8	6.4	1		0	0	0										0	0	0	0	1	1	0	1	0	1	1
444	32	1		0	0	2	2	1	0	2	0		4	126	154	553					4	20	10	9.2	0		0	0	0										1	1	1	0	0	1	0	0	0	0	1
445	77	1		0	0	1		1	0	2	1		4	160	120	490					4	10	8.1	7.8	1		1	1	0										0	1	0	0	0	1	1	1	0	1	0
446	56	2	21.6	0	0	2	3	1	0	2	0		5	160	105	450	0	0	5	n	4	20	6	5.4	0		0		0		100		50		80	120	200	133	0	0	0	0	1	0	0	0	0	0	1
447	73	1	18.1	0	1	1	4	1	0	2	1		4	240	125	380	0	0	0	n	4	15	5.9	4.8	0		0		0	0					50		210	150	1	1	0	0	1	1	0	1	0	1	0
448	72	1	28.9	0	1	1	3	2	0	2	0		5	160	174	522	0	0	0	n	4	10	7	5.8	1	1	1	5	1	1	99	99	65		80	120	200	170	0	0	0	0	1	1	1	1	0	1	0
449	70	1		0	1	2	2	1	0	2	0		4	130	138	498					4	10	7.1	5.7	0		0	0	0										0	0	0	0	1	1	1	1	0	0	1
450	51	1	46.9	0	1	1	4	1	0	2			4	232	100	443	0	5	5	n	4	23	7.1	6.4	0				0	0	100		54	DDDR	60	130	250	170	0	1	1	0	1	1	0	1	0	0	1
451	63	1	37.6	0	1	1		2	0	2	0				170	534	0	0	5	n		20	8.1	7.7	0		1		1					DDDR	85	130			1	0	1	0	1	0	1	1	0	1	0
452	65	2	27.2	0	0	2		2	0	2	0	n/a	8	264	174	499	2	1	5	n	4	15	6	5.3	1		0	0	0						70	150			0	0	0	0	0	1	1	1	1	1	0
453	70	2	19.1	1	0	1	2	1	0	2			4	152	142	501	0	5	0	n	4	10	7.6	7.4	0				0	0	95		29	DDDR	60	130	222	188	0	1	0	0	0	1	0	0	0	1	1
454	73.9781	1	21.3	0	1	1	3	1	0	2			4	120	168	534	0	5	5	n	4	11	6.5	6.1	0				0	0	99		99	DDD	70	130	188	188	0	0	0	0	1	1	1	1	1	0	0
455	73	1	37.2	1	0	1	2	1	0	2	0		4	144	202	532	0	0	0	n	4	17	6.8	6.3	1	1			0	0	98			DDD	60	130	207	171	1	1	1	1	0	1	1	1	0	1	0
456	73.9616	2	35.9	1	0	1	2	1	0	2			4	102	166	604	0	5	5	n	4	23	7.9	6.7	0		1	4	1	0	95		3	DDDR	70	130	222	188	1	1	1	0	1	1	1	1	0	0	0
457	61	1	29.7	0	1	2		2	0	2	0		4	112	184	542	0	0	1	n	4	20	7.2	6.1	0	0	0	0	0	0	90			DDD	60	120	214	171	0	1	0	0	1	1	0	1	0	1	1
458	40	1		0	0	1	3	1	0	2	0		8		88	573	1	1	4	n	4	12	7.2	6.3	1		0	0	0										0	1	1	1	0	1	1	1	0	1	1
459	64	1	26.2	0	1	1		1	0	2	1	n/a	5	64	212	595	0	0	0	y	4	10	7.2	6.1	0		1	0	1	1									1	1	1	0	1	1	0	1	0	0	1
460	55.5	1	22	0	0	2		2	0	2			4	94	122	522	0	0	0	n	4	10	7.1	6.7	0														0	0	0	0	0	0	0	0	1	0	0
461	50	1		0	0	2	2	1	0	2	0		4	128	150	615	2	1	0	n	4	10	9.4	8.3	1		1	1	1										0	1	1	0	1	1	0	0	0	0	0
462	68	2	32.7	0	2	2		2	0	2	0		4	208	68	444	0	0	5	n	4	15	6.1	5.3	0		0	0	0										0	1	0	0	1	1	0	1	0	1	0
463	43	1	26.3	0	0	1	3	1	0	2	1		4	158	174	535	0	5	5	n	4	24	8.1	7.2	1	35	1	1	1	1	98		24	DDDR	60	110	214	160	1	0	1	0	0	1	1	1	0	0	1
464	69	1	25.8	1	0	2	3	1	0	2	0		4	110	180	558	0	5	5	n	4	12	6.9	6.2	0				0	0	99		98	DDDR	70	130	207	171	1	0	1	1	0	1	0	1	0	1	0
465	73	1	27.2	0	1	1	3	1	0	2	1		5	176	168	470	0	0	0	n	4	20	5.1	3.9	1	1	0				100		98		75	120	214	176	1	1	0	0	1	1	1	1	0	1	0
466	53	1	46	0	0	1	2	1	0	2	1		4	182	118	521	0	5	5	n	4	23	6.7	6.5	1	1			0	0	95		6	DDR	60	130	250	200	0	1	1	1	0	1	1	0	0	0	0
467	47	1	42.4	1	0	1	2	1	0	2			8		130	532	0	0	5	n	4	17	7.3	6.7	1	28	1	4	0	1	99		1	DDDR	70	100	200	115	0	1	0	0	1	1	1	1	0	1	1
468	72.9973	1		2	0	1		1	0	2	1											15	7	6.6	0														0	0	0	0	0	1	0	0	0	1	1
469	76	1	29.7	0	0	1	2	1	0	2	1		8		158	253	0	5	5	n	4	13	6.6	6.2	1	100	1	1	1	1	99		2	DDDR	60	120	210	165	0	0	0	0	0	1	0	0	0	1	1
470	59	1		0	1	2	7	2	0	2	0		5	168	198	595	1	0	0	n	4	15	6.8	6.1	1		0	0	0										0	1	0	0	1	1	0	1	0	0	1
471	56	2	36.3	0	0	2		2	0	2	0	n/a	5	80	188	498	0	1	1	y	4	15	8.4	7.8	0		0	0	0	0									0	0	1	0	0	1	0	0	0	0	0
472	63.5	1	27.5	0	0	1		1		2			5	126	162	462	0	1	1	n	4	20	8.4	7.3	0														0	0	0	0	0	1	0	1	0	1	1
473	55	2		0	1	2	5	1	0	2	0		8		158	521	0	0	0	n	4	20	6.3	5.6	1		0	0	0										0	1	0	0	1	1	1	1	0	0	0
474	54	1		0	1	1	2	1	0	2	0		4	120	202	583					4	10	7.6	6.7	1		0	0	0										1	1	0	0	1	1	1	1	0	1	1
475	61	1		0	1	2		1	0	2	0		4	142	150	497	1	3	0	n	4	25	8.1	7.6	1		0	0	0										0	0	0	0	1	1	0	1	0	0	1
476	54.6	1	37.5	0	0	1		2	0	2		2	5	120	168	540	0	0	0	n	4	10	6.7	5.9	0														1	0	1	0	0	1	1	0	1	0	1
477	44	2	28.2	0	0	1		1	0	2	1	n/a	4	118	194	531	2	1	1	n	4	11	7.6	7.3	0		1	11	0										1	1	1	0	0	1	1	1	0	0	1
478	71	1	24.1	0	1	1	3	1	0	2	0		4	148	132	492					4	20	6	4.8	0		0	0	0										0	0	0	0	1	1	0	1	0	1	0
479	58	2	26.6	1	0	2	3	1	0	2	0		4	176	120	523	0	0	5	n	4	17	6.1	5.8	0		1	2	0	0	99		11	DDDR	60	130	200	150	0	0	0	0	1	1	0	1	0	0	0
480	52	1	39.8	0	0	1	2	1	0	2	1		4	150	138	579	0	5	5	n	4	13	6	5.6	0		1	3	1	1	90			DDD	50	110	166	166	0	0	1	0	0	1	1	1	0	0	0
481	49	1		0	0	2		2	0	2	0	n/a	4	146	204	563	0	0	4	n	4	10	8.7	8.4	1		1	12	1										0	1	1	0	1	1	1	1	0	1	0
482	58.3	1	28.4	0	1	1		1		2			5	148	150	545	0	3	0	n	4	20	7.2	6.6	0														1	0	0	0	1	1	0	1	0	0	1
483	58	2	36.6	0	0	2	3	2	0	2	0		4	160	168	519	0	0	5	n	4	10	6.9	6.5	0		1	4		2	99		0		50	130	210	185	0	1	1	0	0	1	1	1	0	1	1
484	73	1		1	0	1	4	1	0	2	1		4	133	173	568	0	0	0	n	4	17.5	6.3	5.6	0		0		0	0				DDDR	60	130	200	166	0	1	0	0	0	1	0	1	0	0	0
485	74	1	28	0	1	1	4	1	0	2	1		8		177	507	0	0	0	n		17.5	6.8	6.2	1	1	1	79	1	1	75			VVIR	60	130	190	170	0	0	0	0	1	1	1	1	0	0	1
486	71	1	23.5	2	1	1	4	1	0	2	0		4	158	168	439	0	0	0	n	4	12.5	8.1	8	0		0		0	0	84			DDDR	70	120	200	181	1	1	0	0	1	1	1	1	0	1	1
487	74	1	21.5	0	1	1	4	1	0	2	1		4	29	165	554	0	0	0	n	4	17.5	7.2	7	0		1	20	1	1									0	1	0	1	1	1	1	1	1	0	1
488	71	1	28.6	0	1	1	4	1	0	2	1		4	291	185	506	0	0	0	n	4	17.5	6.3	6	1	1	1	26	1	1	80			VVIR	60	120	188	167	0	1	0	0	1	1	1	1	0	0	1
489	76	1	22.6	0	1	1	4	1	0	2	1		4	154	156	589	0	0	0	n	4	17.5	6	5.4	1	1	1	5	1	1	96		93		80	120			0	0	0	0	1	1	0	1	0	1	1
490	68	1	32.5	0	1	2	3	1	0	2	1		4	70	177	601	0	0	0	n	4	12.5	6.9	6.2	0		1												0	1	0	0	1	1	1	1	0	0	1
491	66	1	23.2	0	1	1	2	1	0	2	0		4	160	206	512	0	0	0	n	4	17.5	7.5	7.2	0		0		0	0				VVIR	60	120	222	150	0	1	0	0	1	1	0	1	0	0	1
492	71	1	22.6	0	0	1	3	1	0	2	0		5	257	126	421	0	0	0	n	4	17.5	6.5	6	1		1	15	1	1									0	1	0	0	0	1	0	0	0	0	0
493	63	1	24.5	0	0	2	5	1	0	2	1		4	146	194	579	0	0	0	n	4	17.5	7	5.7	1	1	1		0	0	96		41	DDDR	60	120	240	166	1	1	1	0	0	1	0	0	0	0	0
494	69	1	28	0	1	1	4	1	0	2	0		4	63	202	448	0	0	0	n	4	37.5	5.8	4	1	1	0		0	0				DDDR	60	130			0	1	0	1	1	1	1	1	0	0	0
495	62	1	30.3	0	0	2	3	1	0	2	0		4	80	162	569	0	0	0	n	4	12.5	5.9	5.3	0	0	1		0	0	99		1	DDDR	60	130	200	167	0	1	1	0	0	1	1	1	0	0	0
496	55	1	30.6	1	0	1	3	1	0	2	0											15	7.6	7	0		1	10	1	1	99		25	DDDR	80	130	220	135	0	1	0	0	0	1	0	1	1	1	1
497	73	1		1	0	1	4	1	0	2	1		4	133	173	568	0	0	0	n	4	12.5	6.3	5.6	0		0		0	0				DDDR	60	130	200	166	0	1	0	0	0	1	0	1	0	0	0
498	74	1	28	0	1	1	4	1	0	2	1		8		177	507	0	0	0	n		17.5	6.8	6.2	1	1	1	79	1	1	75			VVIR	60	130	190	170	0	0	0	0	1	1	1	1	0	0	1
499	71	1	23.5	2	1	1	4	1	0	2	0		4	158	168	439	0	0	0	n	4	12.5	8.1	8	0		0		0	0	84			DDDR	70	120	200	181	1	1	0	0	1	1	1	1	0	1	1
500	74	1	21.5	0	1	1	4	1	0	2	1		4	29	165	554	0	0	0	n	4	17.5	7.2	7	0		1	12	1	1									0	1	0	1	1	1	1	1	1	0	1
501	71	1	28.6	0	1	1	4	1	0	2	1		4	291	185	506	0	0	0	n	4	17.5	6.3	6	1	1	1	26	1	1	80			VVIR	60	120	188	167	0	1	0	0	1	1	1	1	0	0	1
502	76	1	22.6	0	1	1	4	1	0	2	1		4	154	156	589	0	0	0	n	4	17.5	6	5.4	1	1	1	5	1	5	96		93		80	120			0	0	0	0	1	1	0	1	0	1	1
503	68	1	32.5	0	1	2	3	1	0	2	1		4	70	177	601	0	0	0	n	4	12.5	6.9	6.2	0		1												0	1	0	0	1	1	1	1	0	0	1
504	66	1	23.2	0	1	1	2	1	0	2	0		4	160	206	512	0	0	0	n	4	17.5	7.5	7.2	0		0		0	0				VVIR	60	120	222	150	0	1	0	0	1	1	0	1	0	0	1
505	71	1	22.6	0	0	1	3	1	0	2	0		5	257	126	421	0	0	0	n	4	17.5	6.5	6	1		1	10	1	1									0	1	0	0	0	1	0	0	0	0	0
506	63	1	24.5	0	0	2	5	1	0	2	1		4	146	194	579	0	0	0	n	4	17.5	7	5.7	1	1	1		0	0	96		41	DDDR	60	120	240	166	1	1	1	0	0	1	0	0	0	0	0
507	69	1	28	0	1	1	4	1	0	2	0		4	63	202	448	0	0	0	n	4	37.5	5.8	4	1	1	0		0	0				DDDR	60	130			0	1	0	1	1	1	1	1	0	0	0
508	62	1	30.3	0	0	2	3	1	0	2	0		4	80	162	569	0	0	0	n	4	12.5	5.9	5.3	0	0	1		0	0	99		1	DDDR	60	130	200	167	0	1	1	0	0	1	1	1	0	0	0
509	55	1	30.6	1	0	1	3	1	0	2	0											15	7.6	7	0		1	8	1	1	99		25	DDDR	80	130	220	135	0	1	0	0	0	1	0	1	1	1	1
510	54	1	42	1	0	1	4	1	0	2	0		4	152	213	428	0	0	0	n	4	17	8.2	7.2	1				1										0	1	1	0	0	0	0	0	0	0	1
511	25	1	38	1	0	2	2	1	0	2	0		4	156	168	529	0	0	0	n	4	15	7.7	7.2	0														0	1	0	0	0	0	0	0	0	1	0
512	70	2	26	0	0	1	3	2	0	2	0		4	188	135	496	0	0	0	n	4	10	10.1	9.7	0		1	5	0	1	99		71	DDDR	70	120	207	154	0	1	1	0	1	1	0	1	0	0	0
513	54	2	34.6	2	0	2	3	2	0	2	0		4	176	150	535	0	0	0	n	4	10	7.3	6.7	1		0				99		1	DDDR					1	1	1	0	0	0	0	0	0	1	1
514	47	1	22.3	1	1	2	3	2	0	2	0		5	120	183	446	0	0	0	n	4	10	8	7.4	0		1	3	1	0				DDDR					0	1	0	0	1	0	1	1	0	1	0
515	51	1	30.3	1	0	2	3	1	0	2	1		4	140	192	602	0	0	0	n	4	25	5.6	4.6	1	10	0		0	0	97		74	DDDR	60	110	155	222	0	1	1	0	0	0	0	0	0	0	0
516	67	1	27		1	2	3	2	0	2	0		4	192	178	484	0	0	0	n	4	13	7.7	7.1	1	1	0		0	0	99		15	DDDR	60	120			1	1	0	0	1	0	1	1	0	1	1
517	64	1	27.55	0	0	2	3	1	0	2	0		5	37	139	521	0	0	0	n	4	15	6.6	6.5	1		1	68	1	1	94		61	DDDR	75	140	165	210	0	1	0	0	0	1	0	0	1	1	0
518	79	1	22.3	0	1	1	3	1	0	2	1		4	181	133		0	0	0	n	4	15	7.6	7.6	1		1												0	1	0	0	1	1	0	1	0	1	1
519	58	1	34.2		0	1	4	1	1	2	1		4	163	159	518	0	0	0	n	4	18	8.2	7.6	0														0	1	0	0	0	1	1	1	1	1	1
520	54	1	33.45	1	1	2	3	2	0	2	0		4	168	144	521	0	0	0	n	4	23	8.4	8.3	0		1				94		58	DDDR	75	110	170	220	0	1	0	0	1	1	0	1	1	0	1
521	50	1	44	0	0	1	3	2	0	2	1		4	266	141	441	0	0	0	n	4	13	9.5	8.9	1	1	1	67	1	0	99		1	DDDR	50	130			0	1	1	0	0	1	0	0	0	1	0
522	68	2		0	0	1	3	1	0	2	0		4	132	204	570	0	0	0	n	4	13	7.2	6.6	1	1	0		0	0	100		22	DDDR	80	130			0	1	0	0	0	0	0	1	0	1	1
523	70	1	19.4	0	1	1	4	1	0	2	1		5	192	172	448	0	0	0	n	4	22	8.2	7.7	1		1	30	0	0	100		100	DDDR					1	1	0	0	1	1	0	1	0	0	1
524	52	1	22	0	1	2	3	1	0	2	0		4	134	168	531	0	0	0	n	4	13	5.2	4.6	0														0	1	0	0	1	0	0	0	0	1	1
525	50	1	46.1	1	0	1	1	1	0	2	0		4		182	493	0	5	5	n	4	10	7.5	7	0		0												0	1	1	0	0	1	1	0	0	1	0
526	62	1	36.8	0	0	1	3	1	0	2			4	140	150	477	0	0	5	n	4	18	7.1	6.4	0				0	0	95			DDD	60	130	194	194	1	1	1	0	1	1	1	1	0	0	1
527	68	1	34.6	1	1	1		1	0	2	0	n/a	5	136	168	475	0	5	4	n	4	10	7	6.7	1		0		1										1	0	1	0	1	1	1	1	0	1	1
528	54	2	27.5	0	0	2		1	0	2	0		4	144	108	474					4	15	6.4	6.2	0		0	0	0										0	1	0	0	0	1	1	0	0	1	0
529	58	1		0	1	2	1	1	0	2	1		5	90	134	427	1	1	0	n	4	10	8.6	8.1	1		1	2	2										1	1	1	1	1	1	0	1	1	0	0
530	59	1		0	1	1	2	1	0	2	0		0	232	126	508	0	0	0	n	0	15	7.3	6.9	1		0	0	0										0	1	1	0	1	1	0	1	0	0	1
531	60	1	33.1	0	1	1		1	0	2	1		0	126	150	510	0	2	2	y	1	14	7	6.4	0		1	1	0										1	1	1	0	1	1	1	1	0	1	1
532	57	1	28.5	0	1	1		2	0	2			4		204	549	1	2	2	n	4	15	6.3	6	0														1	0	1	0	1	1	1	1	1	0	1
533	74	1	29.7	0	1	1	3	1	0	2			4	132	202	522	0	5	5	n	4	13	8.8	8.6	0				0	0	97		8	DDDR	60	120	180		0	0	1	0	1	1	1	1	1	0	1
534	62	1	36.4	0	1	1	2	1	0	2	0		4								4	10	8	7	0		0		0										1	1	0	0	1	1	1	1	0	0	1
535	57	2	24.7	0	0	2	4	1	0	2	0		4		158	526	0	0	0	n	4	25	5.2	3.5	1		1				95				60		210	150	1	1	0	0	0	1	1	1	0	1	1
536	37	2	38.6	0	0	2		2	0	2	0	n/a	4	80	204	604	0	2	2	n	4	10	8.1	7.6	0		0	0	0										0	0	0	0	0	0	0	0	0	0	0
537	57	1	34	0	1	2		2	0	2	0	n/a	5	96	176	573	0	0	5	n	4	15	6.8	6.4	1		0		0										1	1	1	0	1	1	1	1	0	1	0
[truncated: 102 more columns]
